# Supplementary material for: pH Changes Have a Profound Effect on Gene Expression, Hydrolytic Enzyme Production, and Dimorphism in Saccharomycopsis fibuligera
Source: Front Microbiol. 2021 Jun 24;12:672661. doi: 10.3389/fmicb.2021.672661 (PMC8265565; doi:10.3389/fmicb.2021.672661)
Supplement: Supplementary file 1 [file Table_1.xlsx]

## Sheet: Table S1 
Table S1: Normalized counts of the all expressed genes of Saccharomycopsis fibuligera KPH12 strain
Gene ID		pH7				pH6				pH5				pH4				pH3
		1	2	3		1	2	3		1	2	3		1	2	3		1	2	3
KPH12A1G000005.1		1130	695	1142		774	557	806		559	421	545		467	483	471		555	591	437
KPH12A1G000100.1		7565	6271	7511		7469	7172	8131		5535	4606	5440		5157	5513	5204		6088	6024	5642
KPH12A1G000200.1		3752	3063	4278		9660	9967	9498		11104	9237	10282		10776	11270	10667		9489	8499	9117
KPH12A1G000300.1		490	400	321		218	106	259		248	145	97		195	175	197		241	409	332
KPH12A1G000400.1		2777	3483	2687		1146	1138	1161		3008	2878	2911		2024	2019	2141		926	921	842
KPH12A1G000500.1		452	730	438		257	255	292		85	87	61		37	55	20		18	25	66
KPH12A1G000600.1		1236	835	1232		2059	1801	1999		2517	1777	2503		2906	3228	2880		2193	2104	2109
KPH12A1G000700.1		1100	698	948		1163	1025	1087		1078	786	1057		1280	1300	1184		1058	1209	1293
KPH12A1G000800.1		2984	2282	3200		3182	3436	3663		3333	2379	3278		3562	3690	3564		3520	3676	3516
KPH12A1G000900.1		1188	1000	1153		1956	1667	2505		3003	2546	3071		2650	2826	2418		3375	3293	3618
KPH12A1G001000.1		864	514	705		481	473	546		502	345	503		712	701	667		644	633	871
KPH12A1G001100.1		68634	72186	68623		188474	186409	127581		222395	247318	240650		172201	159872	173304		114468	124545	119267
KPH12A1G001200.1		1565	994	1620		1345	1225	1094		1677	1099	1463		1521	1794	1378		1727	1747	1696
KPH12A1G001300.1		3541	3147	3159		4421	5045	4494		5716	5922	5963		4985	4621	4759		4626	4601	4582
KPH12A1G001400.1		1251	771	1239		1001	913	974		1020	674	989		1450	1444	1110		1347	1098	1517
KPH12A1G001500.1		92	68	86		34	94	73		29	29	39		54	59	47		42	69	30
KPH12A1G001600.1		4373	6008	4500		6538	6515	5851		8814	11659	9663		6104	6566	6161		6463	6374	6798
KPH12A1G001700.1		214016	181246	221362		340720	344392	314727		352712	344698	360159		266254	260565	293021		195059	200927	197698
KPH12A1G001800.1		6350	4323	5830		7529	7505	6045		8873	5999	9328		12791	11266	11380		8370	9373	9968
KPH12A1G001900.1		3955	3973	4260		8224	7924	7088		9324	8463	9325		8177	7873	7623		5421	5319	5583
KPH12A1G002000.1		56	38	26		22	35	37		56	16	32		1	24	35		96	66	77
KPH12A1G002100.1		186950	299182	204056		390054	398290	346520		424935	566574	451640		253241	241610	271489		167486	170992	165324
KPH12A1G002200.1		7026	5172	6791		15404	15195	14385		15609	12514	15287		18445	18690	18708		13635	14832	14095
KPH12A1G002300.1		33	23	34		28	23	41		24	21	21		25	25	37		56	87	40
KPH12A1G002400.1		113563	117153	109195		189251	177109	122907		198556	193522	204563		199896	214478	200807		238758	235909	232676
KPH12A1G002500.1		1218	1161	1276		928	763	590		544	650	573		397	366	377		399	449	419
KPH12A1G002600.1		2713	1506	2691		2896	2599	3010		2900	1976	2660		3798	4010	3729		3240	3499	3276
KPH12A1G002700.1		17358	13703	18544		16588	17608	17382		15477	10429	13914		11963	11589	11928		9109	7702	9510
KPH12A1G002800.1		21336	20129	21726		24262	23530	23635		22414	20079	22019		22490	22082	22159		20756	21547	19556
KPH12A1G002900.1		5414	4914	5152		3850	4053	4754		4068	3708	4296		3698	3410	3780		4079	4136	4129
KPH12A1G003000.1		6389	4409	5986		4361	4169	4968		3915	2758	3826		3531	3931	3488		3852	3808	3677
KPH12A1G003100.1		5881	6683	5660		6903	7006	6085		6040	6286	6836		8042	7831	7771		5063	5970	5194
KPH12A1G003200.1		789	517	562		839	929	992		1055	783	1248		1348	1541	1279		1264	1303	1355
KPH12A1G003300.1		272	131	217		207	160	213		123	119	164		228	225	199		245	216	275
KPH12A1G003400.1		7963	6418	8549		12850	13179	11797		11805	10117	11668		14832	13509	14527		9823	12058	11251
KPH12A1G003500.1		5586	5132	5356		5544	4965	5105		3920	3383	3777		3192	2856	2896		2595	2735	2749
KPH12A1G003600.1		3181	1924	2583		1449	1807	1303		2325	1276	2173		3234	3710	2980		6823	6401	6334
KPH12A1G003700.1		2645	2459	2717		2529	2365	2051		3041	2419	2654		2051	2451	2013		1967	1618	1577
KPH12A1G003800.1		40454	39655	39995		33193	34914	26509		29611	27929	28153		27052	28221	30833		27999	26377	27692
KPH12A1G003900.1		19514	27198	19718		23046	22703	20409		24222	32978	26357		20814	19563	21426		17799	19620	18636
KPH12A1G004000.1		6461	5834	6424		3674	3203	4004		4375	3956	4843		4863	4829	5445		5336	5934	5634
KPH12A1G004100.1		120962	122274	125458		59842	59866	57745		44326	45636	46786		37151	38721	38774		47102	47225	45117
KPH12A1G004200.1		5758	3916	5391		6228	5677	5324		5132	4216	5225		7385	7336	6011		5420	5751	7052
KPH12A1G004300.1		21244	30484	23177		26836	27932	28803		23266	28465	24378		12363	12416	12478		10734	11242	10418
KPH12A1G004400.1		1406	1186	1367		1807	1612	2082		1331	948	1333		1039	943	939		789	954	921
KPH12A1G004500.1		884	513	874		405	360	545		409	216	363		597	657	456		592	463	610
KPH12A1G004600.1		323	216	298		209	142	257		151	110	157		168	162	131		120	157	148
KPH12A1G004700.1		1638	1456	1835		1913	1563	1215		1757	1612	1660		1579	1126	1154		709	786	1137
KPH12A1G004800.1		6978	4617	6836		7114	6933	6297		5727	3937	5466		5341	5947	5432		6556	6532	6554
KPH12A1G004900.1		903	591	708		567	479	450		434	208	351		790	805	492		699	640	973
KPH12A1G005000.1		6573	6819	6292		10608	10329	8580		9927	10231	9291		8060	8280	8675		6335	5901	6411
KPH12A1G005100.1		1	1	4		1	1	8		1	1	1		5	1	1		1	1	1
KPH12A1G005200.1		702	1002	812		852	821	936		885	1151	1067		1053	1037	1193		1117	884	995
KPH12A1G005300.1		7389	5650	7377		8399	7799	7242		7883	6273	7109		8947	9081	8913		7147	7568	7379
KPH12A1G005400.1		426	303	462		583	575	754		694	411	508		695	648	603		638	581	646
KPH12A1G005500.1		113876	191391	133826		258399	271880	259938		284121	410470	305373		173129	171238	186410		110016	112513	109504
KPH12A1G005600.1		135336	148440	133405		177713	184948	172099		167246	184066	168490		123187	121686	130038		143542	148124	138247
KPH12A1G005700.1		666	671	669		1515	1709	1461		1103	1378	1394		1198	1146	1373		1120	764	1147
KPH12A1G005800.1		1116	865	1041		3611	3614	4000		3888	3638	3922		5886	5390	5668		4635	5066	5076
KPH12A1G005805.1		328151	400526	329015		546462	586509	435975		522832	629100	582161		547023	507097	538826		417919	459864	422094
KPH12A1G005900.1		145	94	189		247	309	214		233	234	229		361	292	257		132	178	211
KPH12A1G006000.1		1948	1051	1608		673	661	804		677	395	536		1179	1033	860		1334	1220	1444
KPH12A1G006005.1		3497	3471	3210		2517	1743	2050		2718	3174	2802		1669	1781	1587		1767	2098	1740
KPH12A1G006100.1		70	66	80		650	345	446		897	870	934		3763	3789	3852		1150	971	912
KPH12A1G006200.1		413	692	497		1925	2004	2335		2359	2968	2445		1736	1828	1606		1224	1233	1306
KPH12A1G006300.1		2643	1761	2862		2438	2404	2759		2377	1310	2104		1914	1959	1801		1586	1407	1832
KPH12A1G006400.1		11562	13299	11252		14264	15819	15782		13609	13621	12670		7507	7153	7728		5127	5370	5674
KPH12A1G006500.1		7808	6924	7905		2645	2586	4333		3355	2503	2761		1968	2181	2100		2226	1973	1922
KPH12A1G006600.1		2259	1683	2304		1267	1186	1431		1133	872	1110		673	776	764		530	493	548
KPH12A1G006700.1		152	133	165		288	310	309		381	355	327		793	692	734		463	379	413
KPH12A1G006800.1		2847	2465	2671		1688	1540	1258		1703	1475	1732		1581	1852	1650		1171	1833	1226
KPH12A1G006900.1		2612	2598	2531		4120	4269	4118		3506	3322	3318		4159	4121	3646		4367	4209	4059
KPH12A1G007000.1		441	319	425		304	277	368		332	257	273		313	328	320		393	315	346
KPH12A1G007100.1		3861	3002	3918		3507	3270	5023		5297	4450	5230		5464	5435	5328		7085	7266	7064
KPH12A1G007200.1		4081	3850	4019		1768	1783	1567		2043	1576	1880		1013	1169	989		712	513	582
KPH12A1G007300.1		12591	12633	12879		10559	11191	14544		15305	14378	14729		11461	11175	11007		15295	15632	14520
KPH12A1G007400.1		310	323	266		24	76	66		7	24	41		23	1	6		9	1	1
KPH12A1G007500.1		25434	21951	23675		147543	137112	113252		164137	149986	159765		273163	271645	278398		226710	253451	238535
KPH12A1G007600.1		3785	2577	3935		7248	7418	7212		7011	5645	7140		14360	14433	12125		10716	11097	11419
KPH12A1G007700.1		29796	46952	26838		35728	38166	25676		34449	53052	42512		51807	48205	48256		42461	52823	46717
KPH12A1G007800.1		478	489	400		616	545	587		668	621	762		959	837	1020		671	905	665
KPH12A1G007900.1		2512	2148	2539		1925	1682	1752		2059	1684	2092		2028	2061	1968		1512	1865	1878
KPH12A1G008000.1		3554	4190	3274		2109	2290	2270		2203	2084	2069		2133	1890	1635		1400	1105	1485
KPH12A1G008100.1		9586	7221	10257		11258	10510	10300		11449	8349	12119		11206	12433	10962		10232	10459	9943
KPH12A1G008200.1		2318	1441	2222		1132	976	1352		873	577	797		1291	1323	1022		1868	1543	2006
KPH12A1G008300.1		112	88	101		187	178	134		157	89	102		109	95	105		90	54	50
KPH12A1G008400.1		196	150	168		227	275	243		195	192	237		91	126	91		73	48	33
KPH12A1G008500.1		191	122	172		144	124	172		118	69	109		116	117	107		110	69	99
KPH12A1G008600.1		979	664	945		2192	1815	1764		2352	1590	2374		2283	2505	2867		1556	1905	1914
KPH12A1G008700.1		1846	1368	1703		1417	1342	1863		1518	1196	1347		1840	1876	1541		2779	2213	2582
KPH12A1G008800.1		6947	3942	6153		1337	1209	1316		1017	582	910		2988	3150	1937		3227	2986	5989
KPH12A1G008900.1		824	983	795		697	571	764		508	729	619		471	561	585		533	623	503
KPH12A1G009000.1		117999	127695	122206		284356	294074	293733		232326	233614	231302		168694	167934	171363		246584	257281	238275
KPH12A1G009100.1		27245	21006	26987		37384	36136	31642		39258	30026	38227		26933	27263	28036		21349	20665	22097
KPH12A1G009200.1		22053	21591	21298		19583	18917	21980		21297	19754	23277		21748	20741	21747		18735	20685	21314
KPH12A1G009300.1		74600	136561	81258		87952	88497	92020		78351	120665	92117		61096	58865	68010		42617	47466	43578
KPH12A1G009400.1		2614	2148	2896		5649	5575	5214		5910	4649	5048		6772	6908	5947		6194	5663	6801
KPH12A1G009500.1		2252	1301	1907		952	887	1129		1115	741	975		1512	1483	1318		1786	1673	2278
KPH12A1G009600.1		1043	482	855		990	756	835		1088	563	1016		1133	1123	1013		927	786	1029
KPH12A1G009700.1		11790	6882	11209		9641	8874	10412		8487	5547	7854		12442	12934	12534		11292	12472	11540
KPH12A1G009800.1		1766	1484	1794		1155	902	1302		1059	766	973		1537	1654	1479		1465	1486	1383
KPH12A1G009900.1		366	479	377		138	89	151		77	104	148		72	146	128		152	176	153
KPH12A1G010000.1		1296	1203	1067		288	348	453		211	291	343		283	361	277		514	555	477
KPH12A1G010100.1		100865	160745	102559		197331	214662	222057		177033	258103	196688		187388	173872	199009		112910	116462	112657
KPH12A1G010200.1		8247	5551	6950		9651	8910	8031		9198	6478	8975		7277	7863	7707		5411	6009	5703
KPH12A1G010300.1		2095	2828	1833		1570	1617	1513		1619	2453	1982		2137	2060	2339		1717	1297	1726
KPH12A1G010400.1		152	64	127		79	161	156		111	82	128		174	144	140		192	218	185
KPH12A1G010500.1		34	23	8		39	21	51		56	79	58		78	73	11		14	27	23
KPH12A1G010600.1		269	442	426		447	533	467		688	912	780		1067	954	1033		1750	2131	1580
KPH12A1G010700.1		6698	7132	6255		4403	4599	5029		4897	5259	5490		5990	5739	5583		5153	5906	5411
KPH12A1G010800.1		4463	2844	4043		2202	1974	2929		1880	1404	1805		2188	2176	2108		2240	2265	2309
KPH12A1G010900.1		587	374	435		199	147	248		211	94	157		341	320	149		274	184	342
KPH12A1G011000.1		4	27	14		8	37	26		20	6	22		23	59	25		34	47	54
KPH12A1G011100.1		9571	6657	8225		20161	18870	17948		23672	17076	23522		60861	54812	50116		50834	57500	60140
KPH12A1G011200.1		809636	504523	729218		839302	800560	895782		817559	605975	769811		1510284	1495119	1526948		1895927	1950028	1900038
KPH12A1G011300.1		1770	1498	1461		3288	3065	2222		4002	3364	3721		5188	5291	5518		3845	4375	3798
KPH12A1G011500.1		156	132	218		150	182	79		57	88	92		112	102	94		101	51	96
KPH12A1G011600.1		4986	4042	4994		8878	8327	7903		8555	6189	7649		8339	8850	8584		7385	6881	7620
KPH12A1G011700.1		14039	12141	14989		17356	17232	17687		18502	15196	18575		25012	24744	25479		27676	29859	28721
KPH12A1G011800.1		6812	7017	7089		9046	8880	8702		10673	9873	11308		15683	15696	15919		12096	13776	12657
KPH12A1G011900.1		3330	3848	2449		6407	6640	5252		11107	12868	13030		20776	21169	20706		12319	16318	12709
KPH12A1G012000.1		8655	8403	8520		7430	8018	8984		9489	8497	9686		7838	7758	7719		7092	7681	6802
KPH12A1G012100.1		1883	1160	1699		1900	1789	1960		2682	1521	2676		2646	2615	2550		2121	2023	2272
KPH12A1G012200.1		22775	16007	20895		4624	4389	6675		5313	4414	5294		4655	4951	4880		12838	12612	12535
KPH12A1G012300.1		9377	5769	9090		4870	4417	4619		3770	2480	3415		3773	4103	3339		5064	5277	6014
KPH12A1G012400.1		17129	11394	16668		20588	18263	11732		15540	11674	16296		16578	17342	13259		18866	20227	20707
KPH12A1G012500.1		369	244	369		318	317	433		393	237	352		466	546	354		539	432	731
KPH12A1G012600.1		554	646	643		1025	996	1013		1544	1391	1385		1603	1855	1569		1257	1257	1286
KPH12A1G012700.1		21	20	17		12	14	26		10	13	30		22	26	23		6	35	31
KPH12A1G012800.1		9130	7317	8201		6887	6474	5173		6996	5536	6880		9147	8711	9588		7369	8370	7893
KPH12A1G012900.1		13472	23582	14284		8489	9424	11166		9175	11956	9670		8061	8483	8458		9365	10554	9846
KPH12A1G013000.1		17426	15629	18511		46157	45812	43314		47510	42362	46951		55289	56552	58018		44869	46506	42773
KPH12A1G013100.1		64045	115980	70971		153753	162796	123205		181184	272608	195890		132594	127256	138148		90798	95113	89949
KPH12A1G013200.1		885	487	817		1000	810	717		780	518	726		1221	1164	1096		862	748	1036
KPH12A1G013300.1		950	879	974		795	656	694		626	541	604		990	917	828		888	820	1006
KPH12A1G013400.1		3389	2439	2926		949	719	1190		986	778	989		783	872	682		1081	915	1049
KPH12A1G013500.1		2057	1424	2213		2446	2334	1645		2500	1806	2377		3044	2766	2848		2910	2305	3101
KPH12A1G013600.1		12399	13416	12280		10805	10538	12974		12647	12836	12776		10010	11073	10824		9495	9026	8214
KPH12A1G013700.1		1949	1596	1680		2911	3448	2429		3878	3544	3943		5873	5663	4582		5094	4391	4232
KPH12A1G013800.1		1290	814	1231		1172	1268	1355		1245	723	1144		1942	2023	1578		1580	1324	2002
KPH12A1G013900.1		16821	15859	18038		16693	17324	16613		19618	15732	18686		14282	13765	14277		12618	13308	13399
KPH12A1G014000.1		18655	13320	18360		5180	4773	5559		3126	2544	3155		1328	1697	1612		948	832	912
KPH12A1G014100.1		34210	31831	33311		70541	68704	54044		73552	73726	77837		74255	71926	78808		53632	59455	57149
KPH12A1G014200.1		1215	760	1070		938	785	989		1125	897	1262		2051	2167	2000		1240	1630	1540
KPH12A1G014300.1		30846	21786	27306		7071	6778	11309		8033	7304	8216		6174	6370	6553		10079	10746	9901
KPH12A1G014400.1		303	229	231		162	79	18		195	171	215		169	288	157		465	462	344
KPH12A1G014500.1		138	274	296		233	189	391		114	125	368		148	407	268		110	102	59
KPH12A1G014600.1		17	1	1		1	1	1		27	1	1		1	1	1		1	1	1
KPH12A1G014700.1		16	1	1		1	1	1		1	1	1		1	1	1		1	1	1
KPH12A1G014800.1		30	52	52		59	47	164		25	66	129		44	65	1		65	1	1
KPH12A1G014900.1		5107	3312	4265		2008	1710	2662		2027	1628	2129		2839	2746	2648		3790	3764	3323
KPH12A1G015000.1		1584	931	1385		1384	1211	1502		1257	768	1127		1315	1506	1253		1505	1149	1395
KPH12A1G015100.1		2068	1523	1933		1096	1149	1135		1109	649	860		1243	1264	1044		1137	1235	1539
KPH12A1G015200.1		7815	9096	8368		8450	9283	9826		8549	9779	8968		5871	5432	5705		5189	4737	5329
KPH12A1G015300.1		15637	13582	15250		12207	12070	13623		10365	10041	10842		11545	11375	11727		8061	9115	8708
KPH12A1G015400.1		13	1	22		49	20	1		11	19	18		9	1	30		14	1	11
KPH12A1G015405.1		644	547	696		1515	1479	1368		1778	1557	1651		1691	1608	1666		1063	1613	1187
KPH12A1G015410.1		1	1	15		1	1	1		1	1	1		1	1	1		1	1	1
KPH12A1G015500.1		2139	1435	1880		1304	1384	1671		1558	1304	1315		2090	2224	2154		4149	4320	4421
KPH12A1G015600.1		13502	17689	13993		12313	13787	19471		12754	14165	12937		12598	12976	12895		15838	16155	16648
KPH12A1G015700.1		742	720	881		830	838	967		937	533	773		840	726	384		840	928	746
KPH12A1G015800.1		3172	1942	2858		2746	3061	2999		2590	1798	2597		2374	2317	2385		2000	1993	1917
KPH12A1G015900.1		7	55	87		80	76	60		69	30	79		79	119	86		73	27	59
KPH12A1G016000.1		1718	1464	1681		1080	1209	1647		1277	1361	1106		1533	1585	1708		2027	1797	1830
KPH12A1G016100.1		3445	2995	3437		3249	3071	3603		3058	2463	2880		3871	3838	3520		3552	3502	3649
KPH12A1G016200.1		1720	1348	1840		1122	1401	1673		1452	1031	1220		1420	1375	1308		1427	1460	1811
KPH12A1G016300.1		1460	908	1261		974	839	1176		873	680	955		1024	1026	983		1114	1200	902
KPH12A1G016400.1		1616	1729	1793		1360	1262	1364		1265	877	1277		1262	1242	1303		1054	1126	1116
KPH12A1G016500.1		2431	2255	2445		4301	3757	4196		4158	4262	4515		6823	6480	6792		4799	4801	4618
KPH12A1G016600.1		13390	14915	12861		27469	25995	30334		25896	26990	29338		39970	39282	42193		22858	24466	25452
KPH12A1G016700.1		383	242	318		266	187	293		236	152	252		276	296	284		332	290	499
KPH12A1G016800.1		4013	4155	3563		4148	4568	4722		4100	4189	3982		4402	5010	4882		4751	4549	4511
KPH12A1G016900.1		1808	2223	1582		860	960	1256		1221	1463	1286		1598	1774	1625		1996	1581	1509
KPH12A1G017000.1		28002	22498	28455		22488	23085	25217		11122	9088	10839		8457	7525	7779		6907	6840	6999
KPH12A1G017100.1		5433	5379	5560		5982	6500	7754		6519	6195	5986		3709	3854	4218		2685	2480	2473
KPH12A1G017200.1		493	298	452		614	662	628		812	558	741		947	1026	912		1007	1090	1175
KPH12A1G017300.1		24749	36780	26551		23042	24747	23622		57377	72921	60310		50625	49284	51906		40733	39201	39019
KPH12A1G017400.1		2810	2447	3014		2579	2927	3080		2894	2170	2648		3326	3266	3421		3532	2978	3343
KPH12A1G017500.1		247	136	210		245	220	160		117	164	181		182	181	77		120	139	108
KPH12A1G017600.1		1372	1033	968		377	417	510		309	402	346		363	317	467		355	450	382
KPH12A1G017700.1		10731	12917	11495		12159	13556	13230		13482	15179	13664		10334	10455	10595		9065	9463	8951
KPH12A1G017800.1		12366	10201	12719		17905	18199	17355		15186	12724	14616		15458	14772	14860		13065	11111	12103
KPH12A1G017900.1		5004	3685	4751		1554	1524	2542		2248	2221	2275		3773	3954	4181		4884	4726	3973
KPH12A1G018000.1		2984	2515	3223		6368	6586	5765		9826	7893	9699		5364	5362	4964		4982	5239	5337
KPH12A1G018100.1		739	529	669		194	223	422		362	260	238		277	294	226		559	428	567
KPH12A1G018200.1		171	123	138		165	176	227		174	220	160		312	300	296		74	61	99
KPH12A1G018300.1		2142	2915	2194		2202	2563	2544		2493	4149	3187		3295	3516	3698		3113	2572	2591
KPH12A1G018400.1		10580	15793	9757		33679	34984	30311		38617	44869	38285		47551	44439	47962		29863	30836	30916
KPH12A1G018500.1		1415	1157	1882		1462	1437	1772		1540	1249	1384		2617	2591	2469		2273	2187	2377
KPH12A1G018600.1		13925	11251	14006		26516	25936	22055		30641	27427	28390		19488	21612	21207		16089	16917	15950
KPH12A1G018700.1		10099	6500	9935		6999	6769	9604		6893	4529	6600		7549	7642	6736		7834	7042	7704
KPH12A1G018800.1		8053	8153	8237		5561	5733	6259		4936	5226	4978		4745	4945	5122		5694	5208	5102
KPH12A1G018900.1		174	222	148		86	123	169		130	138	120		145	168	157		131	55	96
KPH12A1G019000.1		3480	2882	3614		2161	2080	2049		1876	1338	1601		1157	1442	1038		1146	1246	1220
KPH12A1G019100.1		7283	4967	7148		4611	4501	6388		4838	3619	4844		6471	6649	6398		6752	6722	6904
KPH12A1G019200.1		54857	65723	57992		62586	63257	62046		80329	83496	78020		89412	94335	95797		151577	155422	147430
KPH12A1G019300.1		1452	962	1567		2612	2490	2342		2672	2124	2858		3185	3116	3541		2496	2402	2408
KPH12A1G019400.1		218	97	204		309	260	210		304	158	351		469	369	321		244	428	420
KPH12A1G019500.1		197677	264545	208079		278581	280997	230313		276996	304444	276366		218374	220273	232125		205413	204534	209217
KPH12A1G019600.1		5168	7396	5828		6210	6815	7100		6095	7390	5932		4791	5683	5079		4888	4816	4767
KPH12A1G019700.1		7367	6091	7134		6206	6275	6496		5754	5537	6026		5913	5550	5779		4804	4269	4143
KPH12A1G019800.1		4876	3005	3696		2517	2210	2381		3184	2516	3530		4328	4940	4106		7888	7926	8399
KPH12A1G019900.1		2701	1730	2116		4450	4549	3440		5695	5226	5972		12050	12721	12051		14030	14010	13736
KPH12A1G020000.1		30422	32201	28673		31466	30074	28413		34371	32692	33396		22852	24178	23909		20648	22258	21337
KPH12A1G020100.1		938	567	888		417	404	612		557	333	523		717	716	666		719	647	637
KPH12A1G020200.1		5283	4478	4658		1368	1248	2354		1746	1600	1847		1897	1945	2110		2407	2566	2366
KPH12A1G020300.1		430	634	389		270	328	442		215	377	426		473	642	528		659	667	460
KPH12A1G020400.1		22021	18610	21705		16850	16133	13505		18578	15036	17450		14719	15104	14101		12932	12148	12827
KPH12A1G020500.1		3154	2811	3040		3162	3159	3437		3908	3935	4054		3885	3704	3856		5711	5311	5323
KPH12A1G020600.1		378	332	437		241	313	428		297	241	282		421	416	422		518	576	507
KPH12A1G020700.1		2357	1661	2766		3323	3105	2621		3390	2166	3367		4583	4597	3752		3828	3356	4270
KPH12A1G020800.1		8332	7341	8314		15922	15676	15295		17519	14539	17123		14233	16074	15132		9720	9991	9345
KPH12A1G020900.1		1031	895	1001		2168	2143	2273		2772	2475	2552		3725	3761	3807		2578	2647	2570
KPH12A1G020905.1		661	726	827		249	232	201		182	167	184		240	236	268		183	291	277
KPH12A1G021000.1		1957	1090	1614		1797	1797	1739		1933	1218	1614		2646	2306	1958		2341	1811	2502
KPH12A1G021100.1		2812	2148	3036		4386	3913	4054		4053	3030	4237		3545	3379	3155		2687	2777	2583
KPH12A1G021200.1		9084	10434	9113		9409	9614	8744		10077	10935	10728		10040	8779	9798		8054	9371	9220
KPH12A1G021300.1		416	290	476		551	587	552		604	385	586		820	890	627		876	697	897
KPH12A1G021400.1		953	713	1058		7833	7973	7766		10918	8469	9659		16055	15821	16441		11012	10949	10893
KPH12A1G021500.1		3256	2052	3177		2009	1716	2066		1704	1056	1745		1412	1352	1140		839	746	870
KPH12A1G021600.1		6498	7183	7151		12481	12379	9848		13065	14083	12510		10945	11428	12045		10150	9798	9610
KPH12A1G021700.1		6343	3924	6840		8751	8007	10583		4948	3906	4927		5617	6279	1698		5008	4381	7631
KPH12A1G021800.1		1372	1174	1348		653	607	938		820	731	847		957	1035	844		1362	1183	1200
KPH12A1G021900.1		425	261	394		305	222	334		245	163	223		261	368	237		334	214	395
KPH12A1G022000.1		6435	5270	5660		4713	4364	3953		5500	5136	5827		4530	4512	4400		3287	3450	3490
KPH12A1G022100.1		2757	2022	2574		1077	941	1468		932	752	990		1020	1222	800		1381	1137	1167
KPH12A1G022200.1		136942	182193	146457		122607	126672	144518		105951	121680	111842		106464	104288	112525		80908	87836	78688
KPH12A1G022300.1		1568	1005	1467		580	603	759		511	406	508		564	556	468		463	438	547
KPH12A1G022400.1		177	87	150		89	42	124		96	73	98		66	82	30		49	106	26
KPH12A1G022500.1		498	316	469		223	263	367		268	171	262		405	444	390		507	482	544
KPH12A1G022600.1		26562	27883	27235		27655	28032	28013		27958	28059	27415		31091	29929	31551		29592	28812	27572
KPH12A1G022700.1		3758	3008	3240		936	979	1737		1001	932	1062		1076	1047	1084		1201	1306	1229
KPH12A1G022800.1		40	17	32		30	53	53		56	40	53		62	86	86		66	30	37
KPH12A1G022900.1		2886	1775	2503		3476	3147	2833		4159	2798	3728		3639	4167	3782		4118	3847	4211
KPH12A1G023000.2		912	892	845		91	119	138		75	91	99		97	77	84		143	150	218
KPH12A1G023100.1		1252	944	1381		1504	1440	1510		1432	1121	1291		2007	2005	2033		1718	1826	1794
KPH12A1G023200.1		2279	2182	2521		2447	2184	1901		2496	2181	2525		2199	2491	1968		1918	2129	2176
KPH12A1G023300.1		407	183	313		120	110	219		96	54	118		161	71	122		247	106	148
KPH12A1G023400.1		437	231	362		171	124	204		142	34	122		85	89	96		75	52	80
KPH12A1G023500.1		921	683	741		1014	950	1460		1930	1605	1873		3911	3992	4110		5330	5514	5198
KPH12A1G023600.1		369	227	324		418	492	557		326	291	530		364	342	414		287	225	342
KPH12A1G023700.1		657	354	497		788	744	846		1242	702	1285		1067	1233	1069		1090	1006	1199
KPH12A1G023800.1		1038	927	1125		2339	2002	1928		3009	2843	3277		2768	3025	2480		1754	2249	2011
KPH12A1G023900.1		320	204	159		190	118	175		154	118	148		100	112	63		148	137	119
KPH12A1G024000.1		72866	60774	69159		65898	65987	75732		70787	61377	69773		77543	78690	75100		116616	110252	112646
KPH12A1G024100.1		1481	956	1441		1142	1090	1101		1229	811	1203		1107	1214	984		1635	1425	1721
KPH12A1G024200.1		12344	7234	11272		4020	3806	4005		4132	2690	3925		8349	8926	7783		25768	25791	30082
KPH12A1G024300.1		1830	1237	1733		2847	2355	2685		3391	2747	3158		2936	2684	2810		2472	2538	2800
KPH12A1G024400.1		616	602	540		565	704	716		823	817	874		1017	1010	988		861	960	881
KPH12A1G024500.1		23525	20074	23213		30647	31025	27749		27408	25365	27134		21025	21068	23249		18046	19966	19360
KPH12A1G024600.1		2938	2103	2753		2748	2502	2497		2797	2327	2916		3441	3558	3537		2492	2864	2847
KPH12A1G024700.2		897	573	790		1392	1416	1060		1216	908	1227		704	712	556		415	241	412
KPH12A1G024800.1		92	95	96		147	184	150		215	98	159		178	229	159		166	159	247
KPH12A1G024900.1		514	302	461		254	206	285		233	146	218		286	332	352		432	309	336
KPH12A1G025000.1		8308	10675	10095		7643	8296	8223		7104	7519	7127		3099	3286	3409		3411	2934	3451
KPH12A1G025100.1		2863	2723	3050		3346	3706	3604		3311	2905	3142		2522	2469	2493		1737	1701	1707
KPH12A1G025200.1		2525	2794	2710		4036	4069	4321		4274	4144	4145		4268	4539	4334		4079	3697	3767
KPH12A1G025300.1		7159	11541	7926		7578	8239	9120		8090	10064	8861		10853	10481	11101		10359	10213	9652
KPH12A1G025400.1		486	604	542		531	430	575		397	244	511		601	629	382		548	517	490
KPH12A1G025500.1		1882	1790	1809		1753	1453	1581		1848	1641	2109		2283	2487	2410		2253	2588	2273
KPH12A1G025600.1		1580	1594	1469		811	814	990		918	769	1013		927	936	1057		877	1000	950
KPH12A1G025700.1		31481	32037	32216		29226	27692	23187		29874	28676	29967		38470	38527	38984		30792	29766	32328
KPH12A1G025800.1		4554	7048	4104		13913	13407	12184		13090	18413	15174		12102	12586	13651		6998	8069	6478
KPH12A1G025900.1		2801	2559	2896		4014	4451	3882		3979	3587	3859		4825	4363	4101		3396	3676	3560
KPH12A1G026000.1		570	394	458		702	558	628		722	387	656		956	919	727		836	836	1163
KPH12A1G026100.1		817	515	732		792	683	816		693	591	790		1484	1303	1169		1023	953	1316
KPH12A1G026200.1		7241	5069	7357		5038	4613	5536		4377	3063	4184		6123	5831	5802		6278	6091	6405
KPH12A1G026300.1		1453	1241	1293		1333	1189	1110		1565	1517	1539		1929	1934	1922		1881	2226	2130
KPH12A1G026400.1		822	436	642		1139	1318	1108		1374	819	1111		1277	1375	1094		967	1023	1067
KPH12A1G026500.1		1308	1100	1218		2553	2225	2612		2822	2627	2854		2588	2649	2724		2220	2659	2277
KPH12A1G026600.1		37195	38093	35833		56195	57157	53109		70010	71277	69604		58733	66123	61814		66494	57759	50448
KPH12A1G026700.1		553	329	283		168	204	392		265	359	248		187	249	226		494	228	322
KPH12A1G026800.1		697	380	546		431	395	478		476	212	470		537	563	438		558	611	779
KPH12A1G026900.1		6249	4318	5741		1761	1536	2140		1660	1201	1707		3369	2722	2164		5901	5159	5353
KPH12A1G027000.1		8079	7502	8947		13947	14456	15464		17222	13765	16778		36865	37229	35948		39296	42071	39843
KPH12A1G027100.1		950	1028	946		472	398	506		271	296	348		439	306	254		433	300	469
KPH12A1G027200.1		647	395	534		518	528	501		522	318	425		480	503	406		526	513	591
KPH12A1G027300.1		185	113	147		197	167	139		214	134	231		293	328	249		439	324	414
KPH12A1G027400.1		3951	2942	4136		3716	4039	4791		4253	3346	3948		4092	4187	4304		4163	4539	4223
KPH12A1G027500.1		369	268	314		474	458	367		416	350	430		305	436	272		432	631	379
KPH12A1G027600.1		66	68	34		23	56	64		20	69	42		1	26	9		13	12	20
KPH12A1G027800.1		23588	15697	24161		41384	41211	36802		38565	28369	37170		28955	29387	30661		21146	21000	21963
KPH12A1G027900.1		64833	89916	70918		149661	155858	118541		151171	215060	169622		116386	112926	119674		84709	93187	87073
KPH12A1G028000.1		3508	2495	3455		6535	5022	4898		5651	4312	5285		4348	4069	4948		3121	3963	3971
KPH12A1G028100.1		7409	6531	7098		7580	7868	7211		7283	6015	6926		6061	6299	6256		5238	5328	5945
KPH12A1G028200.1		10004	6999	9140		2106	2089	3457		2321	1561	2077		3037	2846	2805		3798	4036	3947
KPH12A1G028300.1		2865	2933	2802		1943	1833	2211		1861	1954	2258		2271	2004	1985		2242	2208	2310
KPH12A1G028400.1		4370	4105	4073		6991	6980	5251		6761	6003	6504		7342	7365	7425		6151	5680	6193
KPH12A1G028500.1		698	413	687		572	469	648		521	334	496		892	1004	713		796	740	1051
KPH12A1G028600.1		218	150	202		245	184	336		280	203	212		383	415	369		495	486	397
KPH12A1G028700.1		3306	2340	3284		1440	1383	1510		1009	888	1298		1835	1653	1436		1455	1808	1621
KPH12A1G028800.1		2934	2010	3025		4059	3581	4072		4039	2624	3810		3105	2970	2955		2099	2211	2194
KPH12A1G028900.1		4855	3858	5102		5527	5869	5808		5344	3520	4499		4653	4680	4768		3855	4165	3751
KPH12A1G029000.1		11290	15200	11921		8257	8380	7629		8435	9828	8932		3605	4200	3977		3641	3464	3407
KPH12A1G029100.1		36031	37571	39762		38414	39492	37216		42677	40671	41271		33147	32361	33462		23228	24187	22942
KPH12A1G029200.1		2809	1710	2718		2827	2446	2588		2925	1330	2093		3268	3668	2895		3672	2778	3520
KPH12A1G029300.1		1040	651	891		704	766	863		673	456	751		1176	1232	1049		1108	1207	1204
KPH12A1G029400.1		28	1	16		1	1	1		47	1	20		20	1	1		30	1	1
KPH12A1G029500.1		737	487	617		325	320	513		357	272	359		350	399	375		358	464	390
KPH12A1G029600.1		493	231	322		271	253	326		700	409	620		625	392	404		493	649	875
KPH12A1G029700.1		146	78	141		93	57	108		80	34	74		119	103	66		119	87	115
KPH12A1G029800.1		4333	4422	3920		4335	3663	4293		6010	5865	5274		4412	4408	4243		3985	4737	4178
KPH12A1G029900.1		5626	8727	5964		6839	7094	8433		7569	9076	7415		3965	3679	4365		3079	2638	2440
KPH12A1G030000.1		4981	3786	4809		3077	3024	3670		3665	2863	3865		4598	4717	4280		8490	7550	7726
KPH12A1G030100.1		14088	18056	13244		26690	27836	21365		50824	57588	47903		37891	41812	38693		36158	29356	26217
KPH12A1G030200.1		51025	42103	51780		51061	50085	47667		70979	56661	67255		35034	36518	34396		29597	27310	31627
KPH12A1G030300.1		101009	88598	100904		76889	74152	83169		74531	66347	70771		67631	71253	69517		75843	74375	79418
KPH12A1G030400.1		15684	15456	15963		11223	11296	11246		10893	10764	11318		14980	15497	14208		18223	18468	18483
KPH12A1G030500.1		672	553	644		418	384	434		455	286	434		328	336	235		376	359	307
KPH12A1G030600.1		586	412	616		719	602	554		707	474	703		1253	1393	1054		1157	953	1336
KPH12A1G030700.1		18768	19720	19288		34200	33298	29787		36311	35664	38239		26850	26316	28474		18515	19887	18719
KPH12A1G030800.1		51665	58245	56572		156996	148902	106714		179975	201641	194465		119051	108205	129189		76162	76361	80975
KPH12A1G030900.1		77767	70008	83153		75764	77153	73315		81654	81012	81724		78940	77353	83478		71363	71503	72139
KPH12A1G031000.1		88206	72769	89234		26701	25612	29563		25943	19603	25556		14032	14614	11842		19283	17404	17832
KPH12A1G031100.1		567	411	540		203	188	214		159	137	181		130	173	126		116	110	146
KPH12A1G031200.1		2419	1430	2202		1343	1094	1583		1195	811	1033		1129	1343	1031		998	860	951
KPH12A1G031300.1		28	16	75		106	119	104		2656	2677	3002		19355	19527	18840		23444	28114	25100
KPH12A1G031400.1		7	8	1		14	11	16		24	42	51		217	108	314		307	226	221
KPH12A1G031500.1		797	595	932		1722	1688	1410		1534	1137	1422		1314	1515	1417		1163	1309	1144
KPH12A1G031600.1		2491	1796	2611		1952	1798	2319		1922	1416	1887		2125	2220	2201		2766	2494	2492
KPH12A1G031700.1		395	301	384		247	154	170		180	72	168		184	295	92		251	116	369
KPH12A1G031800.1		4166	2960	3916		3086	2771	3090		3247	2258	3140		3628	3662	2819		5202	4655	5538
KPH12A1G031900.1		349	243	310		188	193	197		234	116	158		505	535	440		661	541	636
KPH12A1G032000.1		356	220	416		16	25	26		1	35	23		81	52	38		103	143	69
KPH12A1G032100.1		517	654	539		702	735	557		655	1036	885		892	1431	967		903	477	517
KPH12A1G032200.1		251	187	245		192	155	153		151	95	259		150	206	149		186	132	264
KPH12A1G032300.1		498	355	548		291	337	378		246	143	261		441	530	307		444	349	663
KPH12A1G032400.1		37	51	47		40	29	47		24	21	47		30	40	13		18	24	7
KPH12A1G032500.1		1477	821	1425		675	801	1047		851	665	964		1187	1104	1119		1329	1193	1231
KPH12A1G032600.1		1356	895	1272		1070	821	1043		1076	641	990		1077	1175	955		934	943	1067
KPH12A1G032700.1		8372	13502	9233		7008	7398	7351		5947	7993	6298		2780	3014	2990		2355	1960	1925
KPH12A1G032800.1		563699	495474	617964		1007197	993993	876872		794485	737010	767764		475308	466386	483818		531832	520034	505780
KPH12A1G032900.1		6056	7602	6765		11380	11545	11290		11876	12517	12220		7043	7553	7976		5487	5816	5443
KPH12A1G033000.1		30060	31059	31699		18204	18302	16330		15562	15571	15997		19529	20602	20190		14324	15079	14709
KPH12A1G033100.1		15280	13807	14706		22094	22096	21147		21151	22136	21804		13588	14350	15704		9539	9295	8261
KPH12A1G033200.1		1251	685	1135		612	597	695		622	415	631		1188	1113	979		1061	957	1157
KPH12A1G033300.1		1455	1252	1293		215	270	332		542	409	438		1059	1121	1007		1914	2294	2119
KPH12A1G033400.1		31	35	36		1	1	34		1	1	1		22	1	24		1	30	26
KPH12A1G033500.1		45	140	90		86	158	121		93	114	143		97	144	192		191	198	248
KPH12A1G033600.1		8872	6059	9021		5659	5001	4557		4842	3596	4885		2483	2508	2394		1110	1093	1253
KPH12A1G033700.1		10853	10395	12143		15100	14816	14294		15909	14041	15570		10152	10589	10722		8413	8528	8372
KPH12A1G033800.1		25262	19480	30352		27259	27393	26643		27318	20038	25341		21519	22606	21648		16528	16642	17663
KPH12A1G033900.1		731	431	624		588	587	498		506	530	627		565	542	438		416	415	569
KPH12A1G034000.1		3460	1949	3442		2063	1896	2325		2080	1072	2051		2311	2368	1925		2438	2336	2625
KPH12A1G034100.1		9293	10251	9351		6210	6815	7318		5947	5309	5926		3462	3022	3322		1959	1760	1688
KPH12A1G034200.1		3026	2911	3121		4733	4597	4675		6977	6859	7244		5537	5747	5759		4546	3824	4126
KPH12A1G034300.1		17724	19074	15796		24721	24511	19021		29079	31759	30036		24305	26162	26540		35265	34901	33322
KPH12A1G034400.1		2721	1735	2734		2314	2327	2412		2165	1590	2398		3957	4325	3515		3720	3056	3942
KPH12A1G034500.1		20166	15098	20712		39763	40675	39055		39776	31324	38490		49959	49647	51696		39297	42311	40041
KPH12A1G034600.1		897	747	948		1595	1483	1811		1579	994	1650		1597	1819	1512		1082	1049	1195
KPH12A1G034700.1		961	609	718		1073	1064	1284		1104	943	1219		1216	1275	1084		1245	1043	1118
KPH12A1G034800.1		820	823	1097		956	973	884		1148	687	1000		1158	1335	968		1054	1155	1494
KPH12A1G034900.1		2008	1307	1809		489	387	457		397	318	407		675	881	477		730	514	1192
KPH12A1G035000.1		21662	13724	20164		7281	7275	6033		7439	5637	6943		10706	11623	11106		23201	26661	23742
KPH12A1G035100.1		1396	936	1516		358	363	401		538	315	487		780	807	756		1117	821	1154
KPH12A1G035200.1		328	229	303		184	217	227		244	178	221		219	275	199		249	230	279
KPH12A1G035300.1		583	358	559		830	901	797		784	561	958		1285	1315	1157		838	882	961
KPH12A1G035400.1		1627	1165	1498		2214	2177	2162		2312	1794	2173		2268	2194	2219		1747	1661	1786
KPH12A1G035500.2		3430	2234	3290		3799	3301	3555		3803	2677	3755		2623	2264	2521		1714	1982	1841
KPH12A1G035600.1		12527	15069	10983		16054	16673	11065		19509	21566	21276		17788	17489	18742		9968	12837	11204
KPH12A1G035700.2		696	431	529		472	383	474		437	359	407		604	503	562		382	477	536
KPH12A1G035800.1		1971	1567	1854		1313	1269	1532		1412	1010	1298		1536	1635	1511		1387	1575	1496
KPH12A1G035900.1		77934	106573	82445		125297	130834	102134		114004	134195	116897		114645	112591	117096		118479	120357	115014
KPH12A1G036000.1		2709	1659	2582		2364	2254	2687		2206	1243	2048		2592	2971	2283		3002	2597	3512
KPH12A1G036100.1		819	835	684		469	230	493		513	428	576		571	774	435		908	1229	1130
KPH12A1G036200.1		2938	2840	2879		3694	3544	3639		2607	2362	3100		3002	2830	2716		4205	4056	4249
KPH12A1G036300.1		9244	8015	8899		14176	14932	15907		13713	12222	12786		13445	12267	14168		13818	14505	13885
KPH12A1G036400.1		3604	2737	3483		8236	7968	7600		8391	7116	7948		11156	11184	10488		15872	14725	16151
KPH12A1G036500.1		4632	2620	4374		4709	4558	4423		4975	3650	4708		7888	7312	7615		5912	6135	7009
KPH12A1G036600.1		1653	1035	1602		2179	2106	2160		2376	1703	2250		4553	4630	4101		2991	3536	3926
KPH12A1G036700.1		623	455	603		470	389	315		452	368	449		775	728	610		854	1071	1019
KPH12A1G036800.1		16857	11410	15547		10105	10006	11713		11900	8903	10876		13366	12622	13759		8562	8203	8945
KPH12A1G036900.1		1549	995	1544		1252	1217	1364		1176	849	1093		1420	1520	1127		855	775	1298
KPH12A1G037000.1		84666	126594	91327		122933	123331	111478		112315	151497	125289		99812	102964	100344		102891	110656	100202
KPH12A1G037100.1		2130	1901	1896		2827	3006	2967		4099	4008	3934		3538	2903	3263		2689	3003	2813
KPH12A1G037200.1		29439	35682	31440		26065	26180	28269		26615	28331	28872		23960	23849	25696		22108	24349	22932
KPH12A1G037300.1		12934	10917	11902		12139	11696	13333		12557	11352	13482		11045	11524	11054		8012	8909	7960
KPH12A1G037400.1		961	642	937		731	558	852		582	475	632		817	704	805		734	768	738
KPH12A1G037500.1		16648	15935	16435		23016	22652	22621		24366	21335	22631		25677	25764	27812		20307	19980	19052
KPH12A1G037600.1		6537	3740	5484		1731	1864	1638		1878	1404	1936		1810	1721	1662		1972	2022	2126
KPH12A1G037700.1		27102	55515	29517		66044	73401	75637		68201	106751	80149		81517	77565	84988		63502	69064	64826
KPH12A1G037800.1		8315	5200	7161		4503	4187	3599		4468	3394	4124		7717	9040	6920		9507	8461	9547
KPH12A1G037900.1		19110	13395	17123		15474	14323	11915		16647	13866	16954		37788	36149	33085		38122	45131	44363
KPH12A1G038000.1		4402	6538	4871		4303	5413	5107		5378	6254	5434		5803	6335	6608		5298	6085	5252
KPH12A1G038100.1		14180	15659	14713		26186	29624	28531		32716	33712	32141		45466	40235	43185		31537	32795	34127
KPH12A1G038200.1		3373	2381	2628		2187	2087	2595		2243	1690	2227		3172	3233	3061		2709	2914	2593
KPH12A1G038300.1		300	220	287		269	254	339		187	190	256		349	386	337		443	319	457
KPH12A1G038400.1		1023	652	936		98	174	115		92	81	66		339	259	267		2654	2214	3432
KPH12A1G038500.1		146	107	190		138	45	111		71	54	85		82	129	80		140	84	156
KPH12A1G038600.1		227	203	315		668	765	709		1030	1006	849		2124	2124	2413		1117	1102	1059
KPH12A1G038700.1		3355	2196	3133		5283	4642	5482		7895	5352	7739		11966	12048	11198		7877	7535	8030
KPH12A1G038800.1		680	413	708		1107	979	1063		1241	670	1055		1323	1523	1316		1150	1214	1193
KPH12A1G038900.1		14214	19699	15685		16757	17768	16476		18386	22527	19078		13497	14452	14753		13692	13771	12933
KPH12A1G039000.1		403	361	378		431	356	409		390	358	378		375	350	336		476	484	407
KPH12A1G039100.1		8559	7089	9181		5121	4675	4547		4647	4009	4347		6104	6333	5644		7106	6453	6809
KPH12A1G039200.1		2671	1804	2707		2015	1698	1798		1976	1100	1790		1945	2090	1674		1800	1643	1902
KPH12A1G039300.1		50586	42173	54513		124238	114895	55260		123567	105294	125083		97013	98665	91316		107283	113524	110327
KPH12A1G039400.1		14687	10910	15391		45764	46019	38050		40462	29871	39733		32701	33807	31657		20289	17762	21676
KPH12A1G039500.1		124	88	122		225	143	223		261	165	293		436	482	423		794	787	804
KPH12A1G039600.1		540	522	458		538	697	607		903	797	793		1814	1924	1807		1839	1845	1910
KPH12A1G039700.1		14002	9584	14603		9286	9139	11562		9697	6375	8687		14982	14451	14537		19726	18140	19089
KPH12A1G039800.1		480	340	618		385	406	216		365	290	426		143	171	280		255	157	136
KPH12A1G039900.1		1001	828	857		836	929	867		684	549	724		600	598	479		572	582	647
KPH12A1G040000.1		3080	1912	3008		2796	2475	2983		2969	1562	2567		2854	3069	2471		3101	3039	3682
KPH12A1G040100.1		6445	8076	7072		8095	7673	6886		8343	7933	7522		5500	5725	5686		4430	4707	4465
KPH12A1G040200.1		3205	2426	3096		2655	2739	2789		3067	2555	3359		3442	3519	3055		2872	3630	3458
KPH12A1G040300.1		3059	2169	2821		2901	2908	2262		3305	2578	3154		3182	3337	3029		3218	3024	3055
KPH12A1G040400.1		1582	1064	1398		990	985	1463		1455	1001	1492		1236	1275	1255		1595	1580	1636
KPH12A1G040500.1		538	295	448		659	712	843		864	639	1134		350	349	329		173	96	194
KPH12A1G040600.1		2672	2383	1973		1061	1257	1188		937	779	742		547	696	658		540	305	650
KPH12A1G040700.1		1473	871	1391		1602	1494	1359		1898	1136	1702		2067	2205	1815		2237	2092	2417
KPH12A1G040800.1		3716	3141	4213		12385	12850	9794		15292	12791	14486		14366	15642	13940		9998	9554	10191
KPH12A1G040900.2		925	672	998		1228	1194	1305		1234	811	1109		1267	1270	1338		1175	1113	1282
KPH12A1G041000.1		1268	895	1264		1172	1351	1468		1632	1111	1657		1573	1397	1471		1333	1280	1229
KPH12A1G041100.1		3975	2712	4136		2898	2568	2600		2562	2224	2623		2338	2148	2067		2359	2763	3037
KPH12A1G041200.1		57374	39473	59518		100625	93173	83769		82004	50602	81041		73035	81930	63581		78052	69559	83419
KPH12A1G041300.1		68408	146670	76082		38678	42198	48568		33087	41986	33010		24222	23325	24316		17645	16988	15526
KPH12A1G041400.1		862	1071	892		958	935	1020		933	827	944		2721	2734	1876		6976	5318	6959
KPH12A1G041500.1		247	187	169		117	122	201		101	120	142		255	167	202		525	476	465
KPH12A1G041600.1		3059	1874	2962		6192	5531	5846		7316	4645	6884		5421	5415	5146		3822	3500	3790
KPH12A1G041700.1		718	503	606		586	593	833		738	709	856		803	769	797		642	680	564
KPH12A1G041800.1		1298	713	1340		614	609	584		533	371	418		733	794	563		654	615	969
KPH12A1G041900.1		4605	3658	4498		4210	4178	5514		4253	3075	4320		6648	6329	5825		6082	5587	6307
KPH12A1G042000.1		270	207	330		161	150	170		144	90	123		142	172	120		118	140	190
KPH12A1G042100.1		12131	10769	12424		12380	11875	10460		10948	10081	10430		10418	7988	9000		6641	7492	7333
KPH12A1G042200.1		3082	2050	2655		1948	1894	2519		1784	1434	1871		2247	2173	2095		1935	2176	1903
KPH12A1G042300.1		1980	2214	2015		3845	3614	3330		6148	6688	6141		4334	3971	4247		3338	4056	3662
KPH12A1G042400.1		3105	1760	3240		2819	3209	2686		4290	2853	3917		1786	2214	1775		1735	1554	1689
KPH12A1G042500.1		631	427	558		1243	1373	1398		1449	1061	1424		2413	2475	2154		1831	1489	1874
KPH12A1G042600.1		698	372	684		980	876	804		917	611	712		1292	1056	1083		1166	1069	1072
KPH12A1G042700.1		2066	1919	1508		1776	1590	1695		1878	2512	2533		2140	2219	1937		2071	1861	1810
KPH12A1G042800.1		3735	4455	3272		3041	3827	3937		2485	3048	2431		2263	2040	2493		2848	2804	2419
KPH12A1G042900.1		15047	10017	15105		10560	9919	10856		9460	6906	9746		9272	8886	9412		9181	10214	9647
KPH12A1G043000.1		2247	1403	2207		1894	1864	1834		1842	1259	1661		2787	2955	2417		3091	2869	3699
KPH12A1G043100.1		2278	1768	2200		2526	2958	2468		2804	2285	2795		2641	2430	2404		2006	1891	1843
KPH12A1G043200.1		1591	1080	1433		1460	1220	1257		1378	971	1397		1837	1801	1687		1576	1592	1653
KPH12A1G043300.1		1106	835	1076		882	894	1035		851	557	750		1102	1127	964		1098	1040	1013
KPH12A1G043400.1		2067	1518	2203		2220	2155	2369		2180	1304	1951		2188	2615	1779		1935	1631	2370
KPH12A1G043500.1		14780	9201	13793		43412	41802	44683		42698	29656	40410		51607	52601	53011		26722	28824	28327
KPH12A1G043600.1		3309	4154	3716		4742	4878	4941		4431	6434	5039		4235	3594	3965		2391	2918	2413
KPH12A1G043700.1		3420	1948	3355		568	649	767		456	311	405		755	724	560		1071	940	1048
KPH12A1G043800.1		2998	4852	3159		3107	2958	3175		2973	3342	2961		3955	3811	3963		4291	3963	4031
KPH12A1G043900.1		6141	5491	6275		3413	3291	4027		3634	2855	3403		3738	3540	3535		3897	4189	4095
KPH12A1G044000.1		814	580	797		692	611	670		609	381	471		743	755	691		828	755	938
KPH12A1G044100.1		371	187	327		212	155	210		221	123	174		188	240	151		162	124	180
KPH12A1G044200.1		4502	3220	4340		3967	3417	3924		3672	2777	3634		4846	4897	4519		4433	5639	4986
KPH12A1G044300.1		621	446	608		578	538	687		1170	871	1049		1203	1025	1014		1112	1074	1154
KPH12A1G044400.1		4566	4762	4568		6170	7081	6480		8082	7547	8255		5968	6063	5940		3500	3768	3624
KPH12A1G044500.1		11368	8901	11753		7016	7417	7576		6196	4973	6066		4338	4615	4429		3533	3215	3331
KPH12A1G044600.1		11394	7688	11494		9901	9219	11669		10204	6333	9348		13054	13812	8676		9136	6920	12392
KPH12A1G044700.1		109488	277493	121093		73205	80923	86453		61583	105713	71474		51994	49982	50070		44300	40751	39269
KPH12A1G044800.1		2508	1708	2576		1723	1197	2812		1017	1448	1634		1796	2354	1350		1793	1154	1742
KPH12A1G044900.1		1430	1610	1756		1642	1699	1972		1488	1743	1759		1828	1890	1423		1597	1284	1134
KPH12A1G045000.1		1120	619	772		604	507	712		568	371	544		491	476	385		581	558	615
KPH12A1G045100.1		1	1	1		7	1	8		49	5	37		53	40	40		8	7	19
KPH12A1G045200.1		735	472	708		986	1000	1055		1273	841	1022		1478	1585	1302		1607	1593	1572
KPH12A1G045300.1		75654	101356	82768		96071	98517	120249		135869	155007	139474		117324	113008	120983		115621	121902	108852
KPH12A1G045400.1		10042	5812	9564		5067	4446	4467		3897	2421	3995		3058	3116	2896		2377	2530	2488
KPH12A1G045500.1		3855	2535	3645		2725	2688	2385		2773	1757	2433		2023	2258	1946		1419	1317	1599
KPH12A1G045600.1		10100	9960	10368		12303	11540	10556		11854	10354	10036		10237	9768	10027		8049	9405	8609
KPH12A1G045700.1		424	312	485		596	462	631		570	390	567		557	531	572		387	506	510
KPH12A1G045800.1		4805	4779	5150		7278	7598	8493		8217	8529	8423		6209	5626	5890		4282	4916	4130
KPH12A1G045900.1		2006	1398	2017		1158	889	1012		1119	781	1131		1073	1355	1196		1232	1066	1105
KPH12A1G046000.1		63	74	69		66	70	62		61	27	60		56	73	29		45	51	63
KPH12A1G046100.1		1300	739	1254		960	798	1008		821	671	736		1006	1095	1008		1254	971	1173
KPH12A1G046200.1		12454	8442	11778		13613	12991	12444		13060	11415	12084		11624	12036	11832		9329	10070	9563
KPH12A1G046300.1		7332	4557	6924		17254	16585	13050		20920	13898	19846		32928	33571	33206		26294	27671	27092
KPH12A1G046400.1		1394	1270	1438		1118	1127	1317		1289	1261	1507		1547	1556	1489		1598	1877	1768
KPH12A1G046500.1		1542	984	1381		831	815	1096		808	502	748		926	1066	944		1100	1120	1145
KPH12A1G046600.1		3623	3844	3993		6375	5941	5495		5456	5145	5061		4463	5206	4343		4033	3596	4364
KPH12A1G046700.1		65047	118191	73514		72507	77519	77186		70082	94841	72293		60781	60005	62118		66432	64274	59881
KPH12A1G046800.1		506	395	471		242	208	452		312	330	396		523	445	506		550	562	708
KPH12A1G046900.1		434	240	351		181	184	245		164	113	194		288	288	226		371	387	396
KPH12A1G047000.1		1246	955	1147		894	901	1068		1069	846	1117		819	788	844		1106	1166	954
KPH12A1G047100.1		7161	6588	7733		7507	7964	7492		7237	7613	7129		6046	5711	6168		4939	6027	5573
KPH12A1G047200.1		1587	1025	1402		1754	1552	1461		1362	1094	1412		2205	2140	1991		2290	2495	2656
KPH12A1G047300.1		1200	804	1167		1027	941	1092		1031	664	1067		864	791	912		939	848	978
KPH12A1G047400.1		4391	2124	3811		1064	971	993		850	446	709		928	1086	935		1329	1045	1417
KPH12A1G047500.1		263	174	233		377	287	291		300	287	293		229	229	190		215	204	208
KPH12A1G047600.1		125245	112307	114091		142427	133037	110421		129290	134227	139379		85386	90262	89352		80202	86277	76509
KPH12A1G047700.1		849	657	847		550	449	657		595	453	510		654	645	626		715	656	619
KPH12A1G047800.1		5722	5158	5880		4326	4638	5474		3561	3238	3529		3219	3248	3289		2883	2731	2564
KPH12A1G047900.1		84369	82861	88738		71357	71508	75219		57827	55420	58423		49319	47861	50159		44056	45165	44216
KPH12A1G048000.1		37875	57242	40469		48973	53364	51319		54132	70464	55186		43397	43104	43720		42467	43849	41694
KPH12A1G048100.1		3185	3483	2962		1147	1305	1253		1316	1389	1097		1290	1078	991		1807	1724	1569
KPH12A1G048200.1		10277	8523	11136		16601	17331	13816		16186	13597	14475		20100	20029	19463		17985	19563	19854
KPH12A1G048300.1		1959	1306	1932		1242	1191	1621		1290	852	1238		1224	1397	1017		1370	1206	1175
KPH12A1G048400.1		644	471	563		787	602	644		690	582	688		900	794	611		563	594	670
KPH12A1G048500.1		1440	1390	1452		916	917	1108		1285	1296	1326		1473	1396	1587		1447	1452	1600
KPH12A1G048600.1		7058	5754	8044		11802	9721	8295		8949	5421	8714		11250	12082	10041		6318	6189	8198
KPH12A1G048700.1		131	84	137		121	80	105		123	58	105		229	134	106		121	56	156
KPH12A1G048800.1		366	272	341		556	405	389		566	433	506		1103	1081	837		685	840	795
KPH12A1G048900.1		1506	1098	1513		2807	2740	2375		3326	1860	2792		2613	3440	2369		1901	2115	2702
KPH12A1G049000.1		310	189	364		209	170	280		208	200	244		378	340	331		338	492	399
KPH12A1G049100.1		1494	978	2145		3129	2947	2588		2450	1509	1726		2329	2758	2092		1928	1781	1795
KPH12A1G049200.1		1538	855	1640		1308	1260	1394		1551	951	1472		1644	1767	1741		1484	1546	1776
KPH12A1G049300.1		12626	10118	14136		23206	20667	15265		25441	18973	24313		42882	43878	39781		50191	52129	55586
KPH12A1G049400.1		547	502	535		915	680	726		1234	1069	1317		1045	746	763		757	979	958
KPH12A1G049500.1		875	551	811		796	714	949		755	474	708		944	984	925		807	695	902
KPH12A1G049600.1		1085	933	963		396	422	661		445	422	504		401	369	392		364	383	410
KPH12A1G049700.1		437	265	416		156	189	166		121	117	115		139	35	75		206	190	206
KPH12A1G049800.1		148	155	145		20	99	57		17	23	52		8	1	1		1	1	18
KPH12A1G049900.1		30227	26701	30205		29834	29419	30774		27363	22839	26067		26601	24339	25315		22595	22574	22574
KPH12A1G050000.1		7768	6855	8331		8068	7834	7003		6200	5016	5826		7418	6539	6697		5259	5097	5132
KPH12A1G050100.1		517	390	409		421	589	436		373	288	367		437	539	545		436	546	361
KPH12A1G050200.1		1191	853	1280		1714	1468	1823		1849	1408	1879		2066	2096	1875		1947	1746	1960
KPH12A1G050300.1		138989	219171	155620		255374	284615	237816		282832	408050	317425		212703	194738	216841		152499	153073	154287
KPH12A1G050400.1		460	404	404		146	202	233		138	149	178		93	81	59		105	37	103
KPH12A1G050500.1		10757	12137	10312		5164	5217	6642		6065	6251	6954		5275	5464	4912		5376	4767	5326
KPH12A1G050600.1		4169	2753	3995		3756	3434	4436		3483	2329	3340		5831	5405	5211		7904	8067	8259
KPH12A1G050700.1		6165	4146	5681		8318	7442	8900		7564	4981	6702		9815	10157	8970		6601	6419	6456
KPH12A1G050800.1		2076	1403	1904		2288	1838	1813		2339	1699	2056		3360	3338	2802		3771	3617	3772
KPH12A1G050900.1		3700	2135	3424		3096	2882	2912		3185	1731	2984		6625	7006	5295		6989	6496	8179
KPH12A1G051000.1		4085	4270	3724		3711	3218	2859		2627	3128	3208		2598	2573	2735		2575	2886	3035
KPH12A1G051100.1		1638	973	1482		2538	2292	2384		2309	1424	2061		4010	4064	3597		3761	3815	3559
KPH12A1G051200.1		1115	933	958		2145	2112	1730		2315	1909	2414		3112	2722	3030		2580	2617	2069
KPH12A1G051300.1		5968	4027	5524		7731	6955	7458		9123	6647	8928		13022	12604	12523		10818	11231	11890
KPH12A1G051400.1		156249	175313	146037		106947	106347	111923		98845	114776	107957		132157	126168	132621		114910	131005	120770
KPH12A1G051500.1		13450	11750	13625		12313	11902	12025		11170	9206	10864		9997	9107	10431		10111	12171	10596
KPH12A1G051600.1		194768	481122	214221		150496	148732	130092		124182	223318	158490		124778	111238	143182		143628	174116	149702
KPH12A1G051700.2		707	447	623		434	466	516		403	331	414		424	347	452		296	348	384
KPH12A1G051800.1		17424	15087	16614		10322	11567	14543		11502	10960	11573		14848	13707	14592		22982	21850	22225
KPH12A1G051900.1		7936	6334	7644		6842	6498	7820		8373	7304	8291		6154	6837	6562		5304	5369	5637
KPH12A1G052000.1		1952	1491	1879		1203	1317	1679		1407	919	1264		1349	1384	1201		1471	1061	1349
KPH12A1G052100.1		270	165	190		119	149	142		121	33	88		52	36	70		12	66	38
KPH12A1G052200.1		2640	1691	2539		4492	4257	3810		4678	3446	3839		2742	2978	3188		3199	2704	3034
KPH12A1G052300.1		3276	2729	3322		5897	6575	5514		6092	5800	6184		5827	5900	5748		4658	4578	4910
KPH12A1G052400.1		6	7	13		67	18	19		1	25	25		67	125	72		37	34	89
KPH12A1G052500.1		1318	695	1208		1761	1506	1095		2234	1384	2009		3354	3188	2882		3312	3695	3933
KPH12A1G052600.1		1743	1679	1763		3105	2730	2835		3493	3037	3790		2808	2726	2723		2413	2385	2467
KPH12A1G052700.1		97198	79876	103358		139501	137366	157633		160108	143808	158727		192565	190687	196980		151993	158661	149480
KPH12A1G052800.1		710	541	949		2668	2395	2403		3880	3138	3538		6662	7260	6362		4728	4762	5018
KPH12A1G052900.1		23983	15796	24377		37297	34994	34986		35717	22621	34036		33927	34344	34481		29772	32417	34983
KPH12A1G053000.1		175458	168485	182510		280140	278274	218588		256582	270244	273233		155765	161051	163893		174998	183013	171122
KPH12A1G053100.1		9548	5841	9374		9466	9062	9133		9444	5638	8710		9159	9466	8915		8021	8118	8597
KPH12A1G053200.1		5670	4183	6228		7865	8011	6143		6796	4717	6628		7788	8204	7485		7731	6838	8218
KPH12A1G053300.1		55114	41397	53512		20099	18851	19121		21557	18201	22015		23488	23500	23499		40611	42933	41871
KPH12A1G053400.1		3440	3124	3892		1969	2115	2045		1980	2020	2152		1959	2242	2162		2669	2755	2979
KPH12A1G053500.1		1185	876	1037		1702	1596	1797		1868	1187	1735		2280	2399	2358		2434	2124	2161
KPH12A1G053600.1		7050	6032	7183		10500	8649	9251		9511	8122	8862		9403	9225	8857		8127	8207	7094
KPH12A1G053700.1		947	719	1070		2074	1806	1999		2355	1606	2284		2364	2375	2317		1815	1734	1687
KPH12A1G053800.1		222	159	206		189	176	202		120	145	197		157	250	164		169	193	177
KPH12A1G053900.1		668	424	617		402	433	440		486	335	567		719	701	663		669	764	796
KPH12A1G054000.1		34	63	54		621	724	644		370	562	409		160	276	247		164	101	88
KPH12A1G054100.1		1889	1210	1799		2450	2258	2630		2190	1370	2037		2502	2698	2467		2375	2275	2422
KPH12A1G054200.1		10847	17819	11713		23360	24624	27310		24139	29881	23170		28227	30278	31106		21285	17715	17013
KPH12A1G054300.1		7130	8873	8149		13933	14304	12683		13559	13975	13509		13165	14456	14101		9746	9762	8719
KPH12A1G054400.1		1543	2233	1461		3481	3501	3708		3145	3581	2983		2301	1981	2601		1965	1919	1883
KPH12A1G054500.1		8992	7391	8750		8328	7478	8120		7218	6380	7339		9718	9064	9049		7763	8444	8610
KPH12A1G054600.1		59382	69674	59738		56902	57535	57327		63331	73382	64864		85980	85420	88068		67368	72590	67611
KPH12A1G054700.1		528	242	436		312	277	357		186	163	252		361	447	364		406	467	552
KPH12A1G054800.1		8499	8638	8247		6185	6279	7181		6043	5746	6452		5561	4907	5610		4551	5129	4551
KPH12A1G054900.1		3163	1743	2965		5192	4399	3802		4023	2944	4443		6456	6087	5022		4326	4203	5507
KPH12A1G055000.1		698	519	748		417	371	424		286	256	324		442	460	324		261	293	388
KPH12A1G055100.1		4706	8214	5838		7611	7991	9536		7492	10274	7412		5413	5531	5528		4489	4855	4426
KPH12A1G055200.1		11	18	37		62	25	12		27	23	38		23	23	25		45	10	36
KPH12A1G055300.1		7652	6479	8204		7386	6795	7471		8804	6431	7618		6963	7268	6741		6885	6459	6576
KPH12A1G055400.1		752	413	746		273	313	441		329	171	264		393	377	346		427	404	705
KPH12A1G055500.1		61832	54108	66095		102463	105992	109024		77793	64047	71694		66651	65417	62337		42599	40895	42928
KPH12A1G055600.1		4972	3691	4992		11821	11779	12642		11330	8149	10468		13916	14331	13747		11308	10945	11185
KPH12A1G055700.1		1319	858	1319		1719	1679	1695		1935	1135	1721		3669	3872	3294		3959	3716	4558
KPH12A1G055800.1		213	118	194		61	76	149		104	74	120		194	223	147		242	209	231
KPH12A1G055900.1		428	223	405		357	360	371		335	192	352		403	438	366		250	293	365
KPH12A1G056000.1		965	944	960		1467	1287	1258		1862	1883	1883		1430	1239	1453		1034	1173	796
KPH12A1G056100.1		3896	3164	3941		5545	5009	4080		4442	3444	4543		4616	4569	3871		3506	4376	3915
KPH12A1G056200.1		23740	40944	22706		22515	24565	17355		24496	37373	28882		17024	17402	17431		10339	10252	9936
KPH12A1G056300.1		2295	1709	2095		2975	3338	3216		3545	3605	3848		3457	3308	3266		2196	2448	2307
KPH12A1G056400.1		3123	1889	2788		1585	1199	1550		1250	934	1249		2366	2278	2096		2294	2526	2763
KPH12A1G056500.1		8519	6179	8269		17937	18966	17695		20007	14140	17834		20622	21095	21692		14100	14171	15818
KPH12A1G056600.1		13317	17883	13770		31775	34796	39211		34484	42612	37419		37057	34642	37419		26333	28048	26053
KPH12A1G056700.1		3364	2883	3116		3302	2985	2477		3367	3088	4300		3130	3065	3779		2200	2409	2245
KPH12A1G056800.1		1285	775	1104		1553	1439	1630		2108	1351	1888		1923	1739	1847		1370	1271	1228
KPH12A1G056900.1		273	168	274		512	301	377		474	444	466		892	901	774		391	569	615
KPH12A1G057000.1		9604	11362	8459		2992	2660	3860		3063	3681	3731		739	736	583		559	392	729
KPH12A1G057100.1		1808	1062	1796		1561	1572	1785		2034	1311	1866		1808	1847	1771		1389	1363	1360
KPH12A1G057200.1		3503	2287	3283		2979	2786	2421		2748	1964	2576		3296	3727	2792		2766	2492	3056
KPH12A1G057300.1		1085	947	935		523	524	682		591	550	596		545	467	526		345	502	479
KPH12A1G057400.1		1528	998	1448		1894	1796	1666		2089	1069	1613		1818	1846	1651		1412	1095	1429
KPH12A1G057500.1		7260	5713	9036		17013	17483	10451		19565	18098	14113		17973	18094	18880		14622	16525	16260
KPH12A1G057600.1		29468	46695	32243		35190	36530	35071		37059	46345	39710		32545	28736	36349		24021	24416	24241
KPH12A1G057700.1		2544	1770	2766		6727	6803	6863		8959	6077	8565		12673	13133	11673		10047	8813	9712
KPH12A1G057800.1		138936	136518	146049		223576	228880	197668		206513	198964	211035		200308	204141	208989		194848	209266	198869
KPH12A1G057900.1		10706	7336	10968		24637	23474	21161		20957	12944	18555		29061	29433	27556		16869	15428	16776
KPH12A1G058000.1		96369	96686	96937		96089	98723	92639		131803	133470	131811		57278	56716	57493		127758	131438	133114
KPH12A1G058100.1		9587	5581	9504		12964	12103	10678		10678	6517	10399		11099	11383	9468		8539	7683	10233
KPH12A1G058200.1		294	161	296		165	68	110		70	61	41		37	38	18		62	35	52
KPH12A1G058300.1		5831	6983	6022		13928	12928	14038		21095	22097	21668		17569	17302	17367		14606	14346	14315
KPH12A1G058400.1		1902	1174	1650		877	804	893		686	587	633		797	860	614		1122	1030	1012
KPH12A1G058500.1		4070	2875	4260		3176	3014	3449		3016	2427	3027		5440	5389	4536		5173	5337	5543
KPH12A1G058600.1		12885	27584	13218		17287	18283	17719		16482	22071	17216		12009	12464	12772		10360	11913	9873
KPH12A1G058700.1		1611	1004	1442		842	801	1500		1045	996	1135		1362	1405	1105		1226	970	1355
KPH12A1G058800.1		5614	3134	4879		7310	6398	7291		8401	4941	7830		13235	13610	11067		10720	10118	11266
KPH12A1G058900.1		784	549	660		130	155	201		191	150	209		171	196	185		152	125	142
KPH12A1G059000.1		534	298	395		257	208	357		385	218	335		343	424	340		472	443	506
KPH12A1G059100.1		770	539	724		744	639	786		719	437	706		802	681	831		639	717	794
KPH12A1G059200.1		790	420	704		318	331	470		312	211	305		370	312	345		370	414	417
KPH12A1G059300.1		180	212	250		255	195	172		233	181	260		246	326	85		315	306	399
KPH12A1G059400.1		11359	16318	11905		19868	20272	22241		18913	21961	18648		21468	22215	22537		13724	12201	12325
KPH12A1G059500.1		2015	1276	1858		2481	2389	2947		2972	1795	3010		5488	5508	5312		3814	3325	3891
KPH12A1G059600.1		5199	3200	4545		6314	6345	6233		6572	4464	5915		7138	7042	6429		6300	5300	5644
KPH12A1G059700.1		4180	5961	4925		10280	11795	10438		11970	14008	12964		12450	13268	13719		8627	11396	9287
KPH12A1G059800.1		868	580	771		794	575	1282		1011	793	1033		658	638	671		605	605	565
KPH12A1G059900.1		13833	11662	13925		21600	21186	19386		19185	14731	17616		12851	11707	12166		8619	8944	9445
KPH12A1G060000.1		65975	74736	65900		23718	23369	25962		25952	24525	26103		30056	28757	28578		44265	45011	43787
KPH12A1G060100.1		3804	3780	3253		4516	4863	4743		3859	4324	4158		5250	4215	3749		3309	3090	3382
KPH12A1G060200.1		12278	17272	12685		16237	16541	14361		14969	20038	15865		14077	12255	13845		10075	10482	11593
KPH12A1G060300.1		39598	26133	36268		61847	61000	51008		49365	35937	47508		43382	42083	44298		28943	28912	28359
KPH12A1G060400.1		211623	205677	230038		92851	93858	98163		69632	59784	68065		39798	40467	41549		17440	16411	16673
KPH12A1G060500.1		23683	29787	24311		11077	11226	13091		10296	10576	10043		5849	6313	6153		2816	2309	2308
KPH12A1G060600.1		549	374	552		740	669	969		839	606	905		1283	1380	1288		1071	1203	1321
KPH12A1G060700.2		3630	2243	3989		3147	2772	2399		2780	1726	2388		2026	2411	1969		2049	1823	2280
KPH12A1G060800.1		63	36	48		40	82	102		104	152	134		135	179	49		67	123	178
KPH12A1G060900.1		609	323	489		417	423	568		551	301	549		821	736	731		559	626	636
KPH12A1G061000.1		255	182	278		166	161	169		164	167	158		283	203	96		219	194	168
KPH12A1G061100.1		8872	8358	9355		11031	11851	10950		10571	9546	9902		9748	10088	10136		7922	6748	7182
KPH12A1G061200.1		271	182	297		204	215	225		241	262	262		411	353	354		501	501	335
KPH12A1G061300.1		2715	1769	2505		1918	1905	1991		2620	1880	2285		1307	1282	1409		854	963	804
KPH12A1G061400.1		417	289	385		848	782	819		1448	951	1356		1888	1828	1858		1000	1121	1116
KPH12A1G061405.1		339	223	293		218	161	281		464	364	447		345	263	336		324	299	352
KPH12A1G061500.1		2905	1864	2565		984	863	1309		752	545	773		1050	1100	1019		1192	1043	1248
KPH12A1G061600.1		3549	2922	3292		3211	3311	3219		4605	3816	4342		8609	8632	8706		8376	9259	8962
KPH12A1G061700.1		96944	98864	100246		77451	76594	88139		65520	64469	64152		60283	60203	59809		110913	108489	104782
KPH12A1G061800.1		3455	2870	3038		6782	6871	6130		6662	6020	6978		7771	7726	7425		10103	9750	9340
KPH12A1G061900.1		2979	1910	2917		2346	2273	1955		2315	1440	1905		2110	1955	1818		1577	1612	1852
KPH12A1G062000.1		185	117	196		130	106	156		164	105	186		45	87	140		125	80	115
KPH12A1G062100.1		9828	9326	9939		29419	28967	28228		32273	31241	33619		31456	32482	34344		20631	22730	21718
KPH12A1G062200.1		10282	10958	10093		20325	22217	18604		21438	23777	23489		19076	18073	20696		15069	16467	15735
KPH12A1G062300.1		1017	874	1038		781	723	874		1397	943	1352		1494	1694	1549		1435	1313	1282
KPH12A1G062400.1		28	21	11		36	1	30		31	68	53		27	40	58		20	1	1
KPH12A1G062500.1		2700	2259	2609		2054	2108	2250		2017	1791	1895		2164	2239	1884		1608	1567	1667
KPH12A1G062600.1		3699	3097	3356		4963	4729	3561		4986	4819	4955		5008	4524	4401		4268	4284	4389
KPH12A1G062700.1		25748	32044	28794		115533	114675	97771		102336	102607	101952		138963	136613	136652		121676	104127	113107
KPH12A1G062800.1		1602	1089	1540		1022	923	1107		926	634	1005		2527	2849	1614		2116	1776	3777
KPH12A1G062900.1		210	143	137		104	150	129		129	104	187		241	90	158		229	141	112
KPH12A1G063000.1		10922	7287	10833		30527	30189	31326		37049	28279	37652		56347	56186	57197		31240	33217	30272
KPH12A1G063100.1		1272	1032	1371		1252	1346	1142		1388	744	1057		1907	1688	1729		1800	1779	2543
KPH12A1G063200.1		7134	9863	7474		5399	6126	6981		5003	5430	4571		4943	5641	4545		3867	3556	3323
KPH12A1G063300.1		1559	920	1355		826	790	1005		763	488	625		1205	1323	928		1149	1163	1606
KPH12A1G063400.1		2004	1164	1954		1320	1305	1791		1250	785	1244		1762	1933	1761		1634	1631	1786
KPH12A1G063500.1		5474	3465	5423		5824	5863	5464		4797	3618	4296		5011	5312	5284		3313	2503	3018
KPH12A1G063600.1		179461	342188	175174		59997	65452	66759		65479	104042	74383		51443	44793	49744		35857	36315	34636
KPH12A1G063700.1		171933	168551	171988		69000	75691	72409		71090	69927	74981		56359	53104	50059		38058	37924	38096
KPH12A1G063800.1		5410	3288	5042		3207	3016	3497		3251	2164	2890		4196	3826	3922		3941	3849	4474
KPH12A1G063900.1		9825	10269	9979		11698	11745	10517		12248	12437	11245		8313	9047	8970		6603	6789	6463
KPH12A1G064000.1		1224	959	1149		1558	1381	1515		1632	1184	1586		1753	1827	1695		1653	1305	1464
KPH12A1G064100.1		118	87	103		130	80	89		67	50	60		80	103	63		61	50	67
KPH12A1G064200.1		2467	1278	2101		726	560	657		605	320	575		971	1021	679		1469	1404	1792
KPH12A1G064300.1		14674	17529	14608		25112	26378	20420		21414	26275	22699		21326	20642	21309		10665	15774	13251
KPH12A1G064400.1		2867	1829	2574		1045	958	1385		1018	821	1051		1520	1570	1409		1856	2002	2020
KPH12A1G064500.1		1229	698	1175		1814	1744	2068		2518	1464	2412		3566	3824	2821		4367	3707	5075
KPH12A1G064600.1		346	186	321		304	302	398		291	350	381		508	600	472		405	427	401
KPH12A1G064700.1		2098	1651	2504		3247	3224	2473		3398	2690	3128		4114	3122	3491		2775	2861	2923
KPH12A1G064800.1		1013	677	1122		1035	957	1113		987	580	803		1635	1662	1206		1164	996	1870
KPH12A1G064900.1		1768	1295	1877		1577	1540	2004		1486	1139	1577		2309	2325	1773		2097	2007	2837
KPH12A1G065000.1		168012	235778	181453		277251	293697	297441		292090	316043	282574		213029	197195	220567		156126	144927	155583
KPH12A1G065100.1		51890	77493	57637		123236	128376	111435		160116	223598	170345		118565	103545	122545		72919	77265	71749
KPH12A1G065200.1		10863	8348	9720		7956	7784	6398		8682	7621	8560		7246	6769	7480		7395	10008	8786
KPH12A1G065300.1		4066	4082	4642		3919	4004	3831		3091	3318	3142		2663	2952	2416		3383	2734	3076
KPH12A1G065400.2		43	46	41		39	28	32		45	29	61		94	106	133		139	133	130
KPH12A1G065500.1		27853	30979	28309		35145	36584	31034		34894	39789	36461		30323	30688	32752		29040	32046	29421
KPH12A1G065600.2		604	287	485		448	368	351		413	224	413		513	591	446		590	567	708
KPH12A1G065700.1		20069	13671	19068		10396	9840	11280		10057	7688	10236		11112	10961	11418		11778	11789	12373
KPH12A1G065800.1		8215	6891	8560		10395	10916	10596		8989	8021	8162		9111	8742	10110		8583	8509	8456
KPH12A1G065900.1		7069	5015	6816		8696	8434	8000		9380	7086	9674		15027	14844	15723		12832	14765	13902
KPH12A1G066000.1		3528	2101	2952		2842	3142	2811		2576	2454	2778		4035	3221	2770		2541	2516	3587
KPH12A1G066100.1		17551	15712	18307		12241	11819	11425		13813	10547	13626		13157	12569	12533		20153	23695	21147
KPH12A1G066200.1		7668	9344	8589		6642	6509	6741		5990	6004	6217		5377	5017	5986		3343	3801	3019
KPH12A1G066300.1		558	374	546		26073	25274	23302		16237	10503	14108		18139	18032	17369		2186	2529	2389
KPH12A1G066400.1		1819	1078	1602		677	583	876		910	494	795		1326	1293	1151		1714	1508	1529
KPH12A1G066500.1		50	76	86		48	26	90		111	195	36		24	72	52		36	33	71
KPH12A1G066600.1		60741	44268	58216		34334	34828	47695		40308	31167	40031		34875	32817	34030		37736	38316	37469
KPH12A1G066700.1		658	484	771		601	538	903		789	596	607		941	774	740		802	677	979
KPH12A1G066800.1		677	469	711		602	573	737		738	454	527		638	761	479		755	560	652
KPH12A1G066900.1		8356	6067	8340		10698	10576	11088		10575	7981	9937		14299	13428	12385		20766	18187	19206
KPH12A1G067000.1		1116	841	1205		2201	2167	2290		2803	1794	2587		2593	2671	2462		2487	2193	2467
KPH12A1G067100.1		9744	13724	10342		12481	12699	13400		17112	19712	15264		17571	17542	15948		16986	17063	15530
KPH12A1G067200.1		607	391	615		300	271	296		185	173	184		123	144	125		132	112	93
KPH12A1G067300.1		2674	1503	2250		3207	3107	3478		3604	2163	3290		3212	3271	2820		2261	2366	2886
KPH12A1G067400.1		21152	19167	20310		17500	17604	20640		17921	16684	17125		12671	12781	14513		9163	8609	9226
KPH12A1G067500.1		17587	16201	15953		24674	24312	19455		23287	22640	24267		24888	24291	26044		17996	20243	18130
KPH12A1G067600.1		18203	12321	17751		6071	5746	5462		4965	3855	5283		2588	2681	2355		2607	2432	2765
KPH12A1G067700.1		9110	6351	8764		7530	7428	6612		9087	7420	8760		8055	8536	8812		8688	9472	9617
KPH12A1G067800.1		5621	4192	5411		5844	5913	5252		5863	4265	4517		4876	5319	5059		4250	4646	4198
KPH12A1G067900.1		9500	10014	10795		11507	11877	11770		11667	11170	12573		11857	12167	12106		8894	10361	9691
KPH12A1G068000.1		3490	1974	3134		1126	1120	1879		1241	928	1357		1174	1211	975		1160	1086	1083
KPH12A1G068100.1		2479	2195	2522		2835	3232	3573		4156	3699	3886		3579	3358	3587		2933	3087	3069
KPH12A1G068200.1		6421	6460	7420		12953	13824	13952		13797	10827	12077		11230	11835	12273		9384	9450	8960
KPH12A1G068300.1		325	187	280		67	154	223		153	60	113		173	204	133		257	218	184
KPH12A1G068400.1		2564	2703	2663		2520	2307	2969		3675	3656	3437		3554	3821	3520		3117	3179	2564
KPH12A1G068500.1		11539	8600	11821		5771	6171	6283		5474	4003	5493		6990	6716	6409		8074	8056	7888
KPH12A1G068600.1		10426	13721	10025		12497	12976	13448		13130	16173	14835		12447	11571	12186		8145	9395	8139
KPH12A1G068700.1		3187	2822	3104		4144	3684	3953		3585	3315	4117		4846	4890	5217		4804	4243	4301
KPH12A1G068800.1		1067	716	1165		695	640	831		740	411	634		650	637	508		876	847	964
KPH12A1G068900.1		97416	95966	99000		76987	73981	88625		103593	97601	100551		83068	84867	86058		98455	98959	97172
KPH12A1G069000.1		6521	3672	5430		3890	3675	4508		4613	2534	4880		6165	5868	5822		8838	8692	9744
KPH12A1G069100.1		7034	7428	6959		9428	9176	9377		7645	7033	7957		8827	8957	8473		7508	7302	7531
KPH12A1G069200.1		7683	9585	8139		10328	10313	9772		14267	16828	15939		24589	25297	24825		24239	27268	24116
KPH12A1G069300.1		1715	1005	1648		819	486	952		617	458	607		798	751	772		726	821	780
KPH12A1G069400.1		5442	8053	5861		5915	6867	6742		6673	8054	7606		4680	4770	4813		3909	4017	3700
KPH12A1G069500.1		6688	5285	6336		11083	10569	8338		11401	10411	12590		23914	23393	20429		20542	22067	23981
KPH12A1G069600.1		3508	3452	3946		4329	4046	5970		7356	6118	7495		5511	5809	4593		6018	6160	6125
KPH12A1G069700.1		128	65	75		105	59	94		82	44	74		75	65	61		48	67	82
KPH12A1G069800.1		838	478	740		419	298	506		384	217	366		486	463	424		629	590	723
KPH12A1G069900.1		720	385	667		623	590	685		633	378	583		851	956	713		753	586	919
KPH12A1G070000.1		8374	7002	8396		8398	8164	8733		8611	6560	7703		8614	8883	8860		9747	9234	9413
KPH12A1G070100.1		49779	63178	50644		81148	88059	83215		82093	100463	81117		144001	138023	161099		183968	161970	153201
KPH12A1G070200.1		11334	11454	11756		10693	10157	9725		10498	9722	9965		9897	10014	9010		10327	8678	9753
KPH12A1G070300.1		4028	2392	3521		903	704	1392		892	652	875		1170	1173	1172		1888	1623	1764
KPH12A1G070400.1		99881	105892	95215		269662	257525	199402		230699	265398	247111		238554	238242	248179		221031	227638	221103
KPH12A1G070500.1		704	510	651		394	309	489		482	334	418		582	520	536		380	470	501
KPH12A1G070600.1		1095	735	1242		729	708	953		801	490	680		652	698	440		483	374	658
KPH12A1G070700.1		1039	630	889		1193	1196	1491		1321	950	1362		2744	2534	2522		2610	2699	2633
KPH12A1G070800.1		21828	26183	20005		57936	61190	62819		75606	90448	82181		144922	134003	144314		96325	108503	101308
KPH12A1G070900.1		29504	46970	30085		41262	43650	38408		38973	52839	46105		43047	41595	45612		34914	38669	35072
KPH12A1G071000.1		399	465	461		925	846	819		749	763	729		1518	1310	1307		445	556	601
KPH12A1G071100.1		268	191	248		203	158	179		182	156	212		290	284	180		219	227	309
KPH12A1G071200.1		3974	5114	4339		5757	5554	6471		5965	5486	4898		5482	5842	6257		5191	5125	4716
KPH12A1G071300.1		11623	12562	12503		18431	19592	14697		18244	17751	17585		14367	14919	14344		13471	13966	13118
KPH12A1G071400.1		582	940	578		1	11	22		23	30	1		1	15	11		1	14	1
KPH12A1G071500.1		31	35	35		1	16	33		34	30	29		29	132	16		218	221	105
KPH12A1G071600.1		8	1	1		5	1	1		1	4	1		1	1	1		24	1	14
KPH12A1G071700.1		164	110	160		109	98	120		94	73	118		122	121	75		129	127	179
KPH12A1G071800.2		566	341	503		541	535	682		684	382	591		1070	1110	955		1001	816	1167
KPH12A1G071900.1		2200	1678	1877		2131	1881	1794		2243	1850	2224		2860	2443	2317		2224	2306	2532
KPH12A1G072000.1		2429	1400	2118		1002	847	1186		1293	886	1376		2306	2405	1937		1913	2248	2195
KPH12A1G072100.1		3631	2280	3621		2550	2331	2819		2826	1701	2597		2450	2439	2015		2518	2066	2806
KPH12A1G072200.1		470	286	409		205	194	313		298	223	241		283	287	205		331	348	407
KPH12A1G072300.1		10382	7746	10404		12534	13421	12356		11772	9053	11120		11775	11186	11735		9011	8885	9446
KPH12A1G072400.1		6285	3690	6792		5248	5183	5455		5495	3023	5204		6816	7501	5790		6771	5920	7557
KPH12A1G072500.1		827	790	737		473	517	601		355	504	515		525	509	424		1392	1614	1355
KPH12A1G072600.1		424	249	421		410	310	433		242	177	268		637	481	457		442	474	590
KPH12A1G072700.1		6346	3939	6222		6607	6969	7324		6822	4550	6308		10983	10676	10426		10311	10277	10833
KPH12A1G072800.1		796	582	681		1004	928	841		723	729	1048		1306	1216	1302		1099	1372	1171
KPH12A1G072900.1		2430	1619	2564		2337	2232	2422		2163	1197	1899		2679	3149	1909		1573	1366	2536
KPH12A1G073000.1		4691	7095	5745		13281	13461	10651		18139	24467	20601		8651	8566	8934		7627	8747	7633
KPH12A1G073005.1		25	39	45		29	15	43		25	29	21		36	32	54		1	10	42
KPH12A1G073100.1		2619	1972	2984		3575	3693	3433		3763	2765	3430		3833	4161	3630		3290	2661	2867
KPH12A1G073200.1		25651	46474	28102		27873	31515	30480		27352	39523	29442		26119	25388	28495		22277	24123	22781
KPH12A1G073300.1		1034	958	860		1402	1320	1418		856	648	1101		842	1207	1094		1447	876	800
KPH12A1G073400.1		721	528	716		1095	1191	1192		1124	672	1053		1539	1626	1229		728	540	1233
KPH12A1G073500.1		3750	2733	3748		9409	9024	8583		9195	6768	8728		11538	12827	11444		5687	5583	6347
KPH12A1G073600.1		2202	1797	2065		2744	2280	2431		4036	2697	3305		3490	3476	3305		2452	1840	2734
KPH12A1G073700.1		354	211	373		338	266	301		295	184	334		381	437	241		428	345	475
KPH12A1G073800.1		4898	5620	5323		7327	7746	6909		5671	6231	5788		3744	3822	3584		2756	2374	2417
KPH12A1G073900.1		4393	2819	4455		7370	6776	7356		5990	3807	5436		11828	11867	10603		6928	6752	6936
KPH12A1G074000.1		631	668	606		201	240	269		179	157	174		281	263	279		319	284	246
KPH12A1G074100.1		6793	7108	5937		10149	9851	8387		9639	9446	9204		9517	9489	8869		7395	8831	8452
KPH12A1G074200.1		2611	2540	2294		3431	3004	3430		4719	4941	5129		4514	4564	3977		3142	4150	3549
KPH12A1G074300.1		167856	173552	165277		275345	276660	216890		273496	290210	277621		242275	241636	255081		210428	218047	209919
KPH12A1G074400.1		444	403	649		840	737	799		1156	875	1135		1083	1027	745		864	813	916
KPH12A1G074500.1		302	256	286		237	149	248		197	167	276		324	442	253		329	343	487
KPH12A1G074600.1		213	145	173		158	138	265		185	156	182		178	212	170		228	231	272
KPH12A1G074700.1		151893	153433	154592		316150	329669	306187		282381	283734	268502		452973	421753	466564		396936	387444	382357
KPH12A1G074800.1		3119	2220	3020		2943	3153	5079		3921	3347	3776		10818	11297	10867		19240	15709	16365
KPH12A1G074900.1		11717	7879	11029		9908	10240	8283		7497	6566	7406		8685	7098	7320		9023	5995	8233
KPH12A1G075000.1		576	363	595		378	316	336		246	180	255		328	382	309		350	367	477
KPH12A1G075100.1		386	226	361		148	136	208		139	70	141		201	227	157		251	216	268
KPH12A1G075200.1		462	302	487		358	347	474		438	228	408		465	439	473		641	563	528
KPH12A1G075300.1		6091	5861	5960		4205	4304	4264		3701	3342	3545		3599	3823	3361		5230	4683	4579
KPH12A1G075400.1		9547	6779	9278		1383	1447	1767		1577	820	1478		2644	2892	2274		6065	5378	5809
KPH12A1G075500.1		624	404	554		795	774	753		638	444	710		552	629	684		683	747	744
KPH12A1G075600.1		657	509	572		742	735	877		935	1285	1288		1238	1192	1097		1137	1386	1252
KPH12A1G075700.1		379	256	340		330	248	328		299	175	241		350	273	272		334	285	328
KPH12A1G075800.1		3872	2703	3812		4166	3858	4071		3499	2472	3159		5316	5267	4648		9071	8801	9747
KPH12A1G075900.1		3094	2465	3281		2845	2557	2331		2335	1924	2036		3091	3079	2765		1174	1171	1041
KPH12A1G076000.1		6434	4980	6791		3713	3536	5061		4145	3764	4576		5006	4895	4591		5095	4956	5165
KPH12A1G076100.1		30993	22806	28327		29479	29392	32458		34247	26742	34156		32548	31930	32217		35043	39328	35810
KPH12A1G076200.1		337	220	331		514	452	553		555	492	626		779	797	613		698	665	961
KPH12A1G076300.1		57137	69201	57128		87671	87209	65779		82150	109565	97594		75290	76175	72022		72422	84839	75816
KPH12A1G076400.1		229	154	178		118	125	146		132	73	108		152	120	109		170	151	163
KPH12A1G076500.1		3941	3391	4617		3239	3453	3037		3619	3263	3238		1876	1858	1861		3075	3189	2956
KPH12A1G076600.1		433	237	396		323	332	296		276	167	239		305	256	232		336	225	306
KPH12A1G076700.1		2451	1842	2286		2657	2291	2361		2725	2310	2844		1498	1861	1359		1771	1774	1930
KPH12A1G076800.1		5408	3200	4918		3079	2959	3732		3355	2027	3069		3345	3140	2810		4318	3825	4151
KPH12A1G076900.1		2475	1812	2384		1977	1830	1914		2083	1771	2184		2335	2268	2110		2468	2279	2358
KPH12A1G077000.1		469	541	592		771	701	631		744	737	970		1692	2215	2501		1679	2508	1662
KPH12A1G077100.1		2570	1906	2053		2458	2261	2077		2868	1978	2714		10907	9590	10166		20459	20092	21789
KPH12A1G077200.1		25410	18665	25851		24424	25511	25631		25100	19100	23742		19393	18507	19228		15399	16371	16158
KPH12A1G077300.1		5672	4386	5331		6088	6014	6272		6861	5328	6400		7226	6326	6441		5550	5516	5520
KPH12A1G077400.1		311989	430709	335910		255555	272770	294614		258934	306452	257557		235864	227571	240949		218151	201443	205629
KPH12A1G077500.1		90609	77899	93917		23809	26414	32490		24025	20221	24338		26386	26544	25149		18158	17259	15824
KPH12A1G077600.1		1986	2561	2146		1514	1454	1734		1484	1563	1581		1266	1425	1559		2004	1709	1710
KPH12A1G077700.1		3027	1981	3837		3521	3523	2519		3030	2064	2805		2280	1885	2156		1798	1705	1826
KPH12A1G077800.1		191	116	173		144	138	151		121	54	112		127	147	79		121	93	178
KPH12A1G077900.1		826	567	871		1333	1129	1277		1192	750	1054		1282	1375	1227		1120	1088	1392
KPH12A1G078000.1		4317	2775	3815		1424	1413	1845		1599	1406	1595		3003	3022	2247		2704	2877	3090
KPH12A1G078100.1		6128	4297	6182		6265	6563	6422		6760	4045	6508		7498	7938	6523		7497	6453	8555
KPH12A1G078200.1		1048	601	929		476	464	539		395	255	332		949	944	661		782	627	1018
KPH12A1G078300.1		1270	1055	1195		1013	1091	1017		1351	1370	1472		1036	1032	929		1203	1127	1259
KPH12A1G078400.1		16362	10623	15793		9082	8709	9550		7337	5099	7509		11464	11801	7609		13190	12315	16202
KPH12A1G078500.1		1185	717	1174		1366	1324	1256		1448	708	1385		1225	1275	1210		1143	994	1197
KPH12A1G078600.1		570	463	502		429	462	480		757	833	784		686	634	618		660	616	715
KPH12A1G078700.1		1084	685	962		516	470	705		475	304	447		678	646	580		931	817	966
KPH12A1G078800.1		1080	635	981		779	646	530		626	500	707		777	905	721		777	788	807
KPH12A1G078900.1		50	37	74		77	58	46		41	58	39		29	43	43		37	24	42
KPH12A1G079000.1		17685	19109	18934		41271	40402	32036		35494	34638	34949		27304	28529	27265		25806	25595	25746
KPH12A1G079100.1		1148	685	1071		1766	1484	1705		1803	1229	1625		2379	2711	2191		2059	1982	2062
KPH12A1G079200.1		2474	2296	2363		6081	5748	5535		7578	7008	7665		5769	5731	5663		4121	4621	4409
KPH12A1G079300.1		2991	3018	3123		4813	4973	4389		6454	6862	7218		5522	5039	5838		4689	4494	4629
KPH12A1G079400.1		12940	8434	12714		13542	13460	13709		12823	8338	12207		16757	17087	15710		14584	14368	14248
KPH12A1G079500.1		8665	10566	9324		41093	43389	45423		40947	48500	41834		25550	26021	28559		11750	11260	11686
KPH12A1G079600.1		12968	11795	12807		27871	26565	19124		27597	24660	27795		19492	19499	19939		12245	12032	12622
KPH12A1G079700.1		2687	2271	2739		3173	2883	3196		3368	2794	3483		3228	2941	3276		2139	2385	2349
KPH12A1G079800.1		475	225	385		457	299	346		431	222	359		389	319	315		252	173	345
KPH12A1G079900.1		337	362	417		191	388	422		366	312	337		308	366	506		516	661	630
KPH12A1G080000.1		806	490	831		421	530	587		486	345	502		420	528	441		613	530	476
KPH12A1G080100.1		3512	2021	3305		987	972	1165		991	571	902		2379	2633	2180		7299	6058	7707
KPH12A1G080200.1		32598	40222	35443		62258	61340	44883		58259	61476	57095		50191	57120	54012		43832	42745	41979
KPH12A1G080300.1		7804	5428	7862		5423	5177	5758		6696	3721	5842		7309	7307	5787		9436	8399	12094
KPH12A1G080400.1		1102	692	1091		583	575	750		489	417	609		539	479	388		383	402	406
KPH12A1G080500.1		235	172	261		375	289	395		427	307	431		289	325	251		316	304	298
KPH12A1G080600.1		2664	1546	2360		2194	1951	1964		1972	1359	1978		1725	1679	1547		1186	887	1021
KPH12A1G080700.1		4231	3373	4139		5884	5657	5463		7821	5655	7210		6265	6434	5985		4544	4579	4192
KPH12A1G080800.1		3611	2457	3545		5385	5080	5126		5395	3547	5263		4994	4703	4822		3523	3478	3741
KPH12A1G080900.1		4623	4050	4414		5600	4671	4420		5423	5112	5625		4553	4229	4051		4238	4854	4366
KPH12A1G081000.1		15534	11811	14675		16866	16204	14994		17111	14774	17853		22197	22224	22206		62453	75608	67898
KPH12A1G081100.1		3953	3107	4240		10110	10668	12342		10509	8470	10130		15659	16176	14256		18618	16891	17451
KPH12A1G081200.1		783	553	704		596	553	716		756	639	735		1302	1282	1094		1445	1398	1339
KPH12A1G081300.1		1544	1226	1635		1352	1306	1514		1038	598	870		1115	1030	838		720	808	825
KPH12A1G081400.1		1613	1144	1240		1240	1637	1604		1629	1298	1342		1254	1255	1245		1089	1112	1077
KPH12A1G081500.1		630	256	567		268	319	426		209	195	272		280	353	243		378	239	252
KPH12A1G081600.1		368	262	362		470	452	692		841	720	944		1525	1520	1555		1319	1501	1406
KPH12A1G081700.1		886	1397	923		862	870	794		1171	1632	975		685	554	835		1036	879	1119
KPH12A1G081800.1		91	79	80		82	42	104		44	39	61		61	69	83		11	1	82
KPH12A1G081900.1		234	172	180		105	85	100		72	32	108		70	128	59		92	53	55
KPH12A1G082000.1		30428	28233	30941		17652	16784	17407		17511	17177	17635		14496	14899	15025		10219	11095	9952
KPH12A1G082100.1		2949	1865	2824		2414	2040	2635		2461	1577	2484		2793	2929	2570		2135	2365	2468
KPH12A1G082200.1		378	333	420		616	549	684		487	297	477		496	562	367		524	463	518
KPH12A1G082300.1		18329	14617	17325		27384	26587	21057		23008	21296	25288		20968	21840	22146		18066	19737	17642
KPH12A1G082400.1		271	270	321		242	267	285		208	131	211		254	324	215		267	316	373
KPH12A1G082500.1		1372	875	1496		1080	845	997		918	518	730		1079	1170	898		774	695	914
KPH12A1G082600.1		28179	27000	28984		50251	52016	44146		41463	42571	41454		31903	31652	32037		27027	29047	27307
KPH12A1G082700.1		67171	90589	73096		145910	150970	109283		193086	252431	211545		138826	138618	150622		105671	112832	111149
KPH12A1G082800.1		226	97	351		290	349	230		297	192	362		484	479	448		536	556	602
KPH12A1G082900.1		1522	1961	1512		2116	1680	1603		3054	2820	3106		2259	2448	2120		1933	2439	2401
KPH12A1G083000.1		5596	4921	5988		3878	3881	4137		3588	3217	3335		4020	3823	3777		3355	3433	3331
KPH12A1G083100.1		2092	2378	1880		2170	1942	2088		2018	2787	2380		1946	1805	2036		1357	1496	1259
KPH12A1G083200.1		7873	7858	8271		15743	17100	14220		18788	19595	18330		13454	12467	11405		11309	9838	10483
KPH12A1G083300.1		229	163	174		228	205	222		115	108	102		81	132	96		71	56	83
KPH12A1G083400.1		7165	6462	6518		4182	4099	4791		4917	4142	4358		3691	3839	4078		3138	3914	3139
KPH12A1G083500.1		7628	4752	8218		10994	10765	10912		10169	6163	9306		10380	10571	10100		9971	9346	10919
KPH12A1G083600.1		4249	4184	4152		5178	5205	6170		8372	7027	7902		11757	12002	12265		12892	12733	12522
KPH12A1G083700.1		5817	4254	5350		5400	5220	4914		5015	4263	4675		5384	4819	4706		4752	4884	4648
KPH12A1G083800.1		78648	63829	78123		73777	74352	71231		58478	51533	57895		63104	63213	62236		44841	46339	43060
KPH12A1G083900.1		756	442	706		580	531	589		695	422	675		1053	1089	1061		763	961	969
KPH12A1G084000.1		8777	6771	9187		9253	9182	8543		9042	8043	8782		12495	12469	13232		11491	13183	12588
KPH12A1G084100.1		648	806	543		594	518	607		590	610	727		612	639	753		353	532	508
KPH12A1G084200.1		27	38	19		26	63	29		28	10	14		34	36	36		7	26	46
KPH12A1G084300.1		13346	13185	12319		24478	24013	19505		26300	27313	28992		21130	21001	21014		14034	15541	14876
KPH12A1G084400.1		235	178	192		153	140	178		125	178	162		213	188	177		143	176	209
KPH12A1G084500.1		3021	2524	3349		8093	6487	5833		6619	5797	6629		5624	6911	4796		5623	6468	4587
KPH12A1G084600.1		4543	5263	4516		3227	3378	4117		4006	4100	4212		2961	2851	2924		2187	2412	2118
KPH12A1G084700.1		648	275	502		554	437	647		920	457	799		661	754	708		837	715	718
KPH12A1G084800.1		564	361	540		323	245	350		339	189	318		391	400	403		542	520	553
KPH12A1G084900.1		5212	4653	5306		2766	2644	2924		2618	2127	2309		4125	4350	4088		5738	6085	5039
KPH12A1G085000.1		210388	171255	207445		39470	37963	53370		42349	34168	42059		63446	63932	60608		96529	103526	95506
KPH12A1G085100.1		1615	918	1436		1617	1589	2071		2147	1361	2104		2236	2124	2280		2206	2324	2448
KPH12A1G085200.1		10	1	33		19	30	31		48	56	14		56	42	45		62	19	83
KPH12A1G085300.1		4367	5011	4362		9839	10128	10668		11538	11215	11539		19517	19311	20629		12914	14962	13952
KPH12A1G085400.1		591	470	593		548	449	611		587	642	667		881	953	828		695	796	640
KPH12A1G085500.1		9	1	5		1	7	1		1	6	6		1	1	1		18	1	22
KPH12A1G085600.1		4381	3512	4286		8586	8185	7622		7271	6753	7072		7603	6816	7558		5223	5744	5595
KPH12A1G085700.1		402	212	373		155	125	245		200	129	285		275	363	291		227	254	190
KPH12A1G085800.1		1469	954	1407		1298	1293	1495		2055	1376	1935		2146	1908	1993		2077	2035	2223
KPH12A1G085900.1		233	146	214		156	135	152		128	118	200		108	157	102		164	170	144
KPH12A1G086000.1		6653	5182	5677		1012	854	1241		770	612	675		912	1064	983		1124	1115	1200
KPH12A1G086100.1		5019	5085	5585		12851	12541	12173		17771	18419	17998		17177	18557	18600		13908	14738	13485
KPH12A1G086200.1		4902	4309	5413		8635	8299	8883		6134	5141	6469		4789	4678	5562		3846	4061	3610
KPH12A1G086300.1		866	606	944		3579	3387	3534		4363	2938	4072		6121	6021	5307		3045	2913	3478
KPH12A1G086400.1		92699	50502	84909		34258	32026	40282		44743	28811	44706		55842	57159	57841		64736	74018	70071
KPH12A1G086500.1		2145	1230	1897		1520	1366	1500		1399	926	1361		2008	1980	1742		1838	1586	1757
KPH12A1G086600.1		1481	1788	1661		3205	3408	2638		3643	4337	3971		6443	6945	6606		4004	4424	4228
KPH12A1G086700.1		8033	7209	7929		23549	19762	20281		17577	13903	18651		20421	20777	19888		13295	15074	13024
KPH12A1G086800.1		1756	1021	1706		1134	1192	1410		1311	783	1277		1988	2200	1936		2669	2025	2903
KPH12A1G086900.1		6166	4819	6213		5108	5655	5324		5409	3997	4769		5017	6727	5236		5956	5345	5399
KPH12A1G087000.1		1764	1115	1634		2716	2760	2419		2986	1925	2464		2101	2145	1729		1640	889	1439
KPH12A1G087100.1		5085	7458	5259		13599	12110	12381		20767	24624	22570		13825	13581	13873		18776	21216	18908
KPH12A1G087200.1		156	108	158		130	101	122		105	62	81		99	123	123		64	54	55
KPH12A1G087300.1		1834	1152	1833		1570	1379	1800		1858	1011	1705		2106	2443	1930		2204	1988	2247
KPH12A1G087400.1		2222	2666	2084		3619	3739	3875		8039	8073	7999		4629	4803	4879		3568	3226	3070
KPH12A1G087500.1		1837	1915	1724		1346	1316	1872		1525	1643	1582		1803	1892	1758		2155	1858	2173
KPH12A1G087600.1		9103	7760	8581		6366	6306	6340		9162	7982	8882		12605	13032	12407		16590	16268	17002
KPH12A1G087700.1		173	110	172		269	198	216		236	159	171		193	272	185		180	111	163
KPH12A1G087800.1		1593	1140	1378		1217	1057	1304		1442	1203	1471		2150	2249	2175		3248	3504	3024
KPH12A1G087900.1		936	607	908		571	555	754		679	373	568		994	996	641		1675	1202	2049
KPH12A1G088000.1		241	207	176		296	240	259		303	433	328		290	144	224		450	491	524
KPH12A1G088100.1		26300	45243	30087		10780	11768	13840		9786	11285	10371		7688	7972	7952		6266	6948	6217
KPH12A1G088200.1		572	290	533		396	317	407		242	210	292		528	595	333		380	336	590
KPH12A1G088300.1		3780	2058	3666		3471	3290	2833		3634	2094	2985		3181	3406	2982		3032	2889	2797
KPH12A1G088400.1		175	109	167		132	114	136		105	75	109		138	89	81		84	59	87
KPH12A1G088500.1		26059	34099	27312		20434	20804	26745		17960	19600	17270		13668	14230	13978		11797	11337	10826
KPH12A1G088600.1		6498	5037	6023		7721	7189	7347		7662	5934	7064		5510	5530	5705		4415	4347	4141
KPH12A1G088700.1		7448	7279	7596		6737	6843	7446		5909	5530	5439		7281	7627	7220		8725	8116	8208
KPH12A1G088800.1		3196	2021	3288		2754	2388	3381		2536	1444	2244		3270	2919	2783		2264	1872	2796
KPH12A1G088900.1		1872	1082	1714		1056	998	1419		1172	785	1203		2064	1972	1880		2812	2780	2671
KPH12A1G089000.1		12139	9380	12272		5033	4932	7687		4785	3477	4663		6104	6226	5947		7643	6654	7284
KPH12A1G089100.1		767	536	706		275	294	392		317	215	220		407	384	311		425	369	403
KPH12A1G089200.1		2827	1641	2721		5571	5564	4149		7060	5022	6940		5227	4668	4642		3621	3793	3985
KPH12A1G089300.1		498	376	478		1003	1036	1234		1992	1121	1740		2436	2451	1973		1556	1078	2105
KPH12A1G089400.1		294	243	273		181	139	120		152	126	134		107	103	109		133	132	111
KPH12A1G089500.1		501	496	593		448	600	453		963	986	876		769	880	972		532	596	472
KPH12A1G089600.1		53	34	47		22	35	44		31	33	21		48	24	17		16	22	38
KPH12A1G089700.1		15505	21670	14847		11371	12611	15631		11252	12840	11070		11272	12464	12326		13179	12827	13008
KPH12A1G089800.1		286039	258494	303628		507570	488175	333375		454309	400088	436600		310674	335552	319064		380097	373553	396455
KPH12A1G089900.1		4644	5327	4674		4664	4851	4361		4520	5087	4940		6036	5771	6033		4189	4794	4572
KPH12A1G090000.1		3053	2397	2902		4481	4175	4687		5304	4399	5703		4728	4168	4584		3941	3973	3847
KPH12A1G090100.1		366	168	316		173	172	156		149	100	186		198	170	145		198	250	247
KPH12A1G090200.1		94125	60298	93514		26379	24407	26823		18814	13870	18518		31788	32192	24585		47774	47688	53988
KPH12A1G090300.1		33786	56003	37486		46928	50341	55114		46002	62254	47479		51137	49266	54202		44973	44545	40115
KPH12A1G090400.1		3835	3311	3787		1555	1602	1737		2301	1583	1886		2345	2351	1922		3026	2773	3098
KPH12A1G090500.1		9610	8138	9448		7365	7017	8180		7247	6312	7095		10283	9600	8054		10153	9038	11391
KPH12A1G090600.1		16312	26635	15796		24363	23406	21723		38984	44880	41363		15972	16275	16404		17129	16121	14607
KPH12A1G090700.1		2083	1414	2034		5115	4773	5490		5766	4507	5666		7238	7049	7190		4560	4770	4834
KPH12A1G090800.1		11538	12492	10580		12652	12705	13418		16291	17881	16075		11462	11855	13433		9236	9872	9352
KPH12A1G090900.1		8152	6675	7703		2243	2132	3010		2093	1885	2131		4111	4397	4142		6119	6384	6632
KPH12A1G091000.1		15812	17130	15813		17644	17236	17696		16650	15829	15679		15165	15867	14607		15310	13983	14032
KPH12A1G091100.1		1442	949	1332		2499	2116	1952		2476	1424	2211		2588	2836	2465		2302	1776	2195
KPH12A1G091200.1		9118	6397	8513		4049	4018	6310		4909	3754	4714		4018	4062	4079		3941	4118	3920
KPH12A1G091300.1		31	18	34		23	14	9		12	8	22		20	15	8		48	17	44
KPH12A1G091305.1		9297	11600	10324		8961	10416	10520		8848	10263	8864		8608	7840	10756		8851	8174	8202
KPH12A1G091400.1		15840	18925	17069		24264	24179	18175		22930	25484	22790		20557	19449	20787		22197	21127	20766
KPH12A1G091500.1		311	381	148		150	81	112		215	188	258		74	1	201		55	152	176
KPH12A1G091700.1		7589	4936	6938		19235	18295	17681		16486	10182	15231		16570	16550	16797		10413	10599	11452
KPH12A1G091800.1		1273	603	1186		2791	2749	2802		4294	2413	3824		8827	8832	9168		5429	5808	5245
KPH12A1G091900.1		9146	8563	9245		12425	10784	11340		10354	9322	10167		13165	13107	13185		9027	9831	9298
KPH12A1G092000.1		415	289	390		323	346	263		653	579	697		1066	1103	1050		409	395	339
KPH12A1G092100.1		4055	3121	4208		9633	9016	9889		9580	8096	8118		9509	9463	10269		6995	6926	7155
KPH12A1G092200.1		488	402	472		609	522	536		504	498	599		600	625	627		492	756	549
KPH12A1G092300.1		4599	3177	4614		1970	1933	2995		2017	1397	2185		1716	1720	1877		1340	1449	1495
KPH12A1G092400.1		48	27	18		15	12	26		13	1	11		1	1	1		1	16	54
KPH12A1G092500.1		76005	94440	74685		22360	22426	26323		26027	33735	28469		24419	21665	23107		32203	36632	32878
KPH12A1G092600.1		939	889	712		1046	887	1283		974	1248	1186		1380	1280	1350		1301	1492	1211
KPH12A1G092700.1		371	241	379		381	450	466		442	350	496		408	432	375		360	389	368
KPH12A1G092800.1		917	618	1068		2117	1769	2054		2331	1738	2809		5002	5685	4276		6365	6246	7810
KPH12A1G092900.1		1290	2258	1312		2930	2860	3804		3198	4530	3697		3545	3355	3932		3040	3239	3121
KPH12A1G093000.1		7270	7197	7598		6547	6481	6792		4865	3872	4239		1150	1145	1257		643	635	743
KPH12A1G093100.1		67	83	70		12	96	79		81	53	104		53	79	67		13	36	31
KPH12A1G093200.1		2675	1846	2280		1520	1643	2336		1903	1588	1851		2825	2784	2761		3321	3234	3353
KPH12A1G093300.1		93756	115528	106499		216976	214895	176507		248855	268311	250716		178949	174338	185062		128714	134628	133730
KPH12A1G093400.1		7816	8074	7127		6474	6753	6956		7945	7572	7430		11148	12137	10770		22609	22655	22491
KPH12A1G093500.1		2347	2691	2166		3635	3288	3242		4325	4677	4577		3065	3102	3080		2311	2537	2390
KPH12A1G093600.2		1620	1617	1620		1834	2389	1943		2345	1748	1952		2456	1952	2176		1979	2308	2444
KPH12A1G093700.1		2493	1393	2364		2311	2131	2239		1920	1234	1785		2135	2118	2010		1718	1565	1999
KPH12A1G093800.1		1570	1303	1720		1156	1156	1616		1400	1130	1470		1916	1746	1479		1970	1868	1932
KPH12A1G093900.1		73	60	39		47	60	63		56	42	76		35	31	53		82	28	99
KPH12A1G094000.1		106636	162686	119520		228117	245424	199640		265576	387788	290406		176433	174758	184760		133648	144352	135314
KPH12A1G094100.1		5300	3490	5184		3271	3464	3710		3973	2594	3795		5857	5811	4928		8342	7087	7663
KPH12A1G094200.1		2061	1809	2000		663	821	1078		872	933	904		996	946	726		1159	917	863
KPH12A1G094300.1		10594	9197	9965		12143	12064	11025		13299	11750	12803		12334	12360	12200		12963	11628	11635
KPH12A1G094400.1		6377	10139	5470		3217	4396	6764		4410	5752	5490		4955	4949	4676		6272	4840	4929
KPH12A1G094500.1		2024	1450	2029		2073	2082	2618		2754	2123	2556		2513	2556	2446		2726	2220	2545
KPH12A1G094505.1		4400	6163	4194		5704	5783	5541		4580	5865	4995		4560	4146	5657		4425	4702	4136
KPH12A1G094600.1		242	169	322		283	284	170		240	160	273		186	269	155		170	136	133
KPH12A1G094700.1		3023	1970	3057		4663	5162	5015		4098	2683	3901		5197	4926	4988		5835	4851	5589
KPH12A1G094800.1		3478	2535	3411		4752	4742	4235		4594	4124	4883		5630	5535	5331		4552	4977	4620
KPH12A1G094900.1		1893	1171	1893		1884	1996	2371		2548	1504	2364		2729	2981	2593		2336	2509	2461
KPH12A1G095000.1		5553	7909	6546		12019	12392	10835		12592	14399	11163		13568	12352	13033		10718	12205	11588
KPH12A1G095100.1		496	290	431		272	210	368		216	124	213		254	283	227		303	256	328
KPH12A1G095200.1		29166	30804	28881		9759	8630	11269		9921	8588	8622		10022	10213	9481		15394	16047	15613
KPH12A1G095300.1		1822	1634	2053		1535	1265	1296		1708	1666	1737		1536	1765	1707		1503	1658	1603
KPH12A1G095400.1		4442	5553	4295		3679	3476	3713		3805	3874	3803		4476	4308	4359		3490	4345	4069
KPH12A1G095500.1		1192	777	1288		1620	1565	1380		1681	1347	1589		1642	1623	1455		1325	1235	1403
KPH12A1G095600.1		4443	2886	4376		3985	4055	4269		4341	2932	4159		4144	4414	4378		4313	3887	4280
KPH12A1G095700.1		4951	10440	5485		12917	13905	12425		14980	23121	15708		12879	11812	13716		9188	8688	9130
KPH12A1G095800.1		66204	81398	69122		141040	146300	123180		114975	153627	125343		99703	109875	103147		129838	113721	110345
KPH12A1G095900.1		58	21	47		119	48	104		51	48	41		65	57	58		26	20	32
KPH12A1G096000.1		4158	2578	3795		2912	2984	3119		2620	2087	2805		2200	2578	2251		2376	2284	2041
KPH12A1G096100.1		6038	4246	5439		5439	5220	5190		6526	4969	6568		11121	10878	11173		7510	8217	8225
KPH12A1G096200.1		4758	6293	4960		5785	6482	7052		7368	9233	8021		5693	5338	5645		5599	4803	4834
KPH12A1G096300.1		15588	12971	16175		41226	43013	38155		43954	37105	42752		50559	52388	49881		38190	40317	39151
KPH12A1G096400.1		2270	1694	2389		5064	4759	3904		5069	3292	4453		4643	4937	4647		4534	3944	4138
KPH12A1G096500.1		21189	16266	20093		8282	8099	9099		9330	8093	9526		9637	9977	9495		11882	11854	11223
KPH12A1G096600.1		162424	155229	161137		454502	465599	483963		493599	470102	488942		776445	745100	801217		886564	922213	894688
KPH12A1G096700.1		2552	2804	2760		3304	3126	3667		2930	3115	2845		2795	3023	2820		2713	2821	2708
KPH12A1G096800.1		1038	736	936		857	1015	1122		1073	852	1014		340	446	346		325	380	310
KPH12A1G096900.1		5177	3825	4962		5118	4829	5233		4437	3181	4617		4230	4252	4089		3896	3819	4017
KPH12A1G097000.1		8917	7463	9398		9875	8408	8460		6803	7556	7321		6161	6377	6335		5447	5360	5183
KPH12A1G097100.1		27908	31081	28345		34915	37279	36793		36144	37904	35615		33334	30628	33681		26700	27476	27257
KPH12A1G097200.1		687	384	554		1374	1199	1127		2385	2038	2748		8842	7849	7989		4764	4981	4948
KPH12A1G097300.1		1064	616	916		614	510	833		585	401	584		676	687	726		547	638	648
KPH12A1G097400.1		715	438	582		1309	1145	965		1581	1086	1730		2222	2189	2378		1008	1814	1216
KPH12A1G097500.1		1507	1059	1455		1426	1438	1376		1165	1028	1395		2368	2806	1834		1797	1751	3047
KPH12A1G097600.1		2520	2282	2565		3501	3439	3292		3410	3089	3630		3090	3048	3013		1756	1991	2048
KPH12A1G097700.1		3049	2412	2988		2052	1790	2679		1719	1502	1852		2116	2023	2012		1941	2048	1948
KPH12A1G097800.1		315	223	259		86	70	69		42	60	113		82	89	79		135	125	157
KPH12A1G097900.1		2038	1612	1946		2678	2618	3488		2986	2270	2896		3442	3565	3820		2065	2311	2383
KPH12A1G098000.1		2047	1539	2163		1810	1706	2194		1782	1036	1663		1772	2077	1647		2076	1691	2199
KPH12A1G098100.1		4812	3109	4866		2471	2187	2680		2962	1940	2793		2714	3123	2853		4859	4697	4748
KPH12A1G098200.1		928	736	1011		1518	1403	1674		1306	811	1243		1550	1518	1679		1717	1849	1821
KPH12A1G098300.1		225	138	178		102	100	97		77	51	59		106	117	100		85	110	129
KPH12A1G098400.1		10071	11089	10086		11765	12586	12765		12646	13474	12678		9016	9462	10230		9492	9757	9732
KPH12A1G098500.1		43298	52136	46932		38465	40359	37692		30299	38376	32492		30933	29452	31568		30591	30438	28665
KPH12A1G098600.1		100742	122924	117994		227763	239941	206395		240222	281900	244294		153095	154551	158327		121836	115493	111820
KPH12A1G098700.1		905010	1371042	926977		652061	681548	714592		527572	725740	590176		399903	389962	410869		497636	492709	478154
KPH12A1G098800.1		145982	177006	147546		83813	84238	101894		73120	74760	70863		48225	49898	49907		46592	45928	46148
KPH12A1G098900.1		164609	269772	169501		66253	68944	74336		65077	99517	73348		44172	42578	43383		53340	61644	50370
KPH12A1G099000.1		1812	1719	1816		3655	3364	3062		4236	4182	4371		3779	3904	3411		2318	2341	2367
KPH12A1G099100.1		1855	1214	1841		2731	2704	2756		2839	1929	2776		2928	3360	3119		2335	2431	2613
KPH12A1G099200.1		6326	6053	6187		11120	10635	10231		11551	10306	11570		12120	12156	12811		9217	8525	8728
KPH12A1G099300.1		11792	14920	12592		10968	10415	12645		13349	14227	12311		13896	14120	14978		15310	15827	15404
KPH12A1G099400.1		1416	1433	1481		2129	2236	2718		2714	2246	2667		3553	3894	3693		3191	3124	3233
KPH12A1G099500.1		1824	1368	1875		2159	1818	2157		1730	1550	1874		2701	2421	2297		2166	1944	2733
KPH12A1G099600.1		36075	29791	34214		8757	8639	10989		8467	8640	8246		10793	11357	10857		24415	24850	22856
KPH12A1G099700.1		4122	2996	4014		6287	5895	5575		5152	4440	5597		5433	5909	4684		3808	3530	4228
KPH12A1G099800.1		2228	2904	2089		794	834	1186		1271	1435	1127		1326	1347	1215		2303	2832	2378
KPH12A1G099900.1		6809	5054	6871		6870	7078	6742		7307	5179	6761		5668	5520	5953		4205	4228	4230
KPH12A1G100000.1		8481	6344	8504		7896	7547	6932		7646	4744	6848		6466	6790	6217		5568	5178	5692
KPH12A1G100100.1		4289	5992	4457		13182	12765	11383		14341	16253	14765		13338	12941	13425		9312	9707	8148
KPH12A1G100200.1		931	610	803		605	582	832		647	446	606		726	678	820		682	706	790
KPH12A1G100300.1		935	722	1035		2662	2940	1850		2580	2403	2708		2525	2244	2524		1452	1296	1720
KPH12A1G100400.1		2323	2126	2204		2935	3087	2849		3383	2749	3244		3553	3557	3432		2387	2742	2973
KPH12A1G100500.1		3076	2156	2950		3783	3587	3908		4565	2888	4171		3766	3903	3420		3130	3109	3061
KPH12A1G100600.1		95424	117339	102175		166513	176130	151716		166759	198053	170710		164563	168193	171362		118823	124541	118833
KPH12A1G100700.1		1195	865	1064		1066	969	981		846	580	852		1258	1330	1212		1274	1356	1453
KPH12A1G100800.1		240098	198188	258095		401005	404166	322423		358196	287999	350645		288887	317452	318246		310098	315063	329992
KPH12A1G100900.1		5400	3670	5428		5031	4748	4517		3993	2944	3670		3290	2970	2992		2861	2586	3054
KPH12A1G101000.1		5920	3908	5232		3407	3326	3944		3401	2420	3201		4232	4644	4378		3393	3694	3609
KPH12A1G101100.1		755	469	721		798	812	862		845	602	800		876	825	824		704	724	875
KPH12A1G101200.1		27781	15636	25744		7275	7183	8500		7099	5134	7113		11615	12104	10988		15230	15678	15879
KPH12A1G101300.1		4217	3137	4216		6935	6433	4757		5648	4043	5521		7040	7296	6512		8463	6855	8966
KPH12A1G101400.1		87	49	118		141	104	104		122	63	123		148	150	114		184	92	193
KPH12A1G101500.1		5425	4842	5701		4721	5200	5868		5515	5219	5197		5686	5803	5978		6837	6261	6618
KPH12A1G101600.1		9048	7655	7991		14212	13798	10048		13624	13210	15256		15192	14432	13543		15338	17226	17032
KPH12A1G101700.1		23055	23310	22695		22566	22097	18186		19537	21606	20682		26331	26982	24881		26862	26163	26198
KPH12A1G101800.1		1972	1270	1985		1398	1372	1709		1514	1147	1691		1600	1565	1503		1616	1521	1548
KPH12A1G101900.1		7163	4477	5621		1421	1258	1691		1609	1196	1628		1689	1626	1535		2785	2502	3074
KPH12A1G102000.1		2649	3561	2762		5492	5856	6898		5408	6177	5752		6209	6831	6125		4913	4725	4592
KPH12A1G102100.1		21628	17382	20888		8002	7342	12203		7548	6528	7392		7034	7186	7096		7227	7830	7081
KPH12A1G102200.1		4194	3198	4060		1728	1653	2565		1680	1303	1620		2305	2335	2198		2414	2240	2427
KPH12A1G102300.1		5025	3194	5099		4121	3798	4879		3743	2750	3631		4010	4322	4068		4533	4372	4380
KPH12A1G102400.1		41	30	90		130	94	170		212	191	112		92	48	70		48	37	58
KPH12A1G102500.1		1991	1482	1804		1547	1911	1741		1674	1922	1837		1985	1573	2674		2715	2582	2072
KPH12A1G102600.1		3930	4549	4227		5264	5386	4926		5125	5624	4859		5649	6031	6409		6802	5652	5389
KPH12A1G102700.1		124	60	130		102	83	142		46	55	54		65	49	55		75	20	52
KPH12A1G102800.1		554	736	633		508	539	782		681	729	786		764	804	772		819	697	735
KPH12A1G102900.1		3123	2828	3254		5540	6108	4922		6494	5208	6154		7060	7285	6751		6411	5835	6541
KPH12A1G103000.1		213	132	166		142	126	106		127	107	141		170	118	144		66	111	92
KPH12A1G103100.1		2086	1996	1730		1042	878	1173		1110	1112	944		1160	1251	1157		990	1430	1287
KPH12A1G103200.1		12321	8467	12736		14648	14433	11744		13720	10035	13025		12512	11620	13044		9983	9616	9852
KPH12A1G103300.1		2939	4744	3426		2089	2861	3468		3379	3584	2790		3270	3244	2731		3338	2752	3281
KPH12A1G103400.1		4362	5589	4672		6478	6814	6288		5400	6692	5843		4494	4622	4883		3582	3500	3565
KPH12A1G103500.1		2321	1747	2207		3988	3798	4373		4081	3394	4356		6365	6260	6502		5251	5736	5391
KPH12A1G103600.1		3338	2446	3743		5492	5194	6268		7076	6799	7324		22498	23093	22275		29675	29253	28322
KPH12A1G103700.1		8168	7982	8069		9657	9591	13424		8296	7279	7835		11804	11386	11601		7879	7295	7695
KPH12A1G103800.1		3538	3603	3498		4000	4247	3757		2940	3134	3058		4397	4258	4010		4117	3814	3774
KPH12A1G103900.1		2820	3635	2952		1226	1278	1253		1055	996	975		428	427	421		317	293	424
KPH12A1G104000.1		2937	2216	2738		2270	2145	3204		2277	1926	2431		2669	2591	2570		2397	2751	2576
KPH12A1G104100.1		20655	34446	21960		19381	19468	24824		17626	22298	16877		14051	14055	14170		13745	12052	12408
KPH12A1G104200.1		31047	30323	31861		11347	12234	14100		11926	12545	10221		6064	5731	6053		3161	3195	3111
KPH12A1G104300.1		2364	2687	2782		1955	1798	1872		1517	1535	1704		1116	1149	972		738	805	824
KPH12A1G104400.1		6163	3917	5770		20097	20408	13985		23126	14540	21598		23142	23327	21730		15465	15928	15070
KPH12A1G104500.1		5522	8117	4749		10750	9221	5971		10188	14346	11447		8747	9209	8838		6645	8310	7214
KPH12A1G104600.1		2582	1818	2251		985	1020	1414		1088	858	1061		1224	1223	1187		1581	1591	1592
KPH12A1G104700.1		1378	1046	1316		897	909	1235		759	626	768		903	912	836		961	1008	871
KPH12A1G104800.1		1249	906	1269		1166	882	1112		1234	780	1119		1846	1653	1847		1824	1824	1883
KPH12A1G104900.1		4577	4137	4383		2710	2333	2705		2031	1853	1968		2268	1765	1857		2277	1946	2335
KPH12A1G105000.1		103	74	87		136	85	76		36	16	108		117	58	76		127	107	102
KPH12A1G105100.1		24875	22237	24863		16925	15853	22116		15449	13710	15032		16474	16646	16508		34960	35367	34036
KPH12A1G105200.1		1138	755	1127		1028	879	1154		918	668	884		1128	1022	1043		1202	1009	1106
KPH12A1G105300.1		837	686	787		352	347	528		393	261	337		554	560	454		646	680	715
KPH12A1G105400.1		2402	1692	2388		3069	2891	3279		3581	2585	3530		4989	4932	4796		5063	5291	5423
KPH12A1G105500.1		1022	629	869		541	517	830		625	438	684		817	850	752		1595	1432	1769
KPH12A1G105600.1		3501	2837	3284		1956	2011	1835		2406	1706	2186		2069	2183	1795		2351	2372	2659
KPH12A1G105700.1		2613	1961	2659		4380	4402	4848		5176	3675	4880		4736	4495	4626		3255	3188	2949
KPH12A1G105800.1		4532	4008	4246		3604	3405	3624		3601	3327	3677		3674	3817	3882		4030	4105	4113
KPH12A1G105900.1		1265	1123	1210		1325	1204	1614		1458	1534	1587		2043	2018	1963		1651	1875	1777
KPH12A1G106000.1		2721	4179	2274		4251	4324	3363		4450	6632	5690		5204	5731	5401		4617	5351	5052
KPH12A1G106100.1		804	726	748		693	552	659		765	835	834		1039	1322	1266		1757	1635	1358
KPH12A1G106200.1		1137	1241	1110		1686	1653	1682		1890	1904	2204		1862	1971	1866		1211	1374	1387
KPH12A1G106300.1		1282	837	1352		1447	1173	1683		1375	804	1404		1448	1520	1504		1436	1340	1492
KPH12A1G106400.1		5572	4289	5753		14677	14414	15492		16011	11620	15090		22670	21933	23182		14784	15786	15415
KPH12A1G106500.1		1123	994	1171		1437	1587	1324		2024	1754	2110		1864	2007	1446		2875	2487	2676
KPH12A1G106600.1		95329	114160	105015		129422	134276	148695		113357	121849	118174		97508	99422	98724		118483	104276	112972
KPH12A1G106700.1		7092	7467	6623		7291	7090	12793		10421	9212	10140		12664	12059	12557		7572	7812	6656
KPH12A1G106800.1		3291	2713	2817		4138	4847	3846		5556	4757	5907		4697	4325	4355		2762	2719	2672
KPH12A1G106900.1		7338	7345	6929		4131	4059	4395		6769	6483	7200		2106	1950	1552		2559	2363	2114
KPH12A1G107000.1		9767	6857	9983		7924	7747	9321		7609	5577	7734		7078	7503	6737		6590	7254	6695
KPH12A1G107100.1		5214	4112	5065		4363	4314	5396		4649	3277	4170		3270	3030	3455		2971	2712	2953
KPH12A1G107200.1		22915	19426	23581		38164	38861	30094		34063	31034	33476		28293	28312	29685		28446	26240	29348
KPH12A1G107300.2		47	19	43		27	18	41		8	31	7		20	15	29		50	51	48
KPH12A1G107400.1		106	58	101		142	127	125		124	42	130		214	224	171		218	247	315
KPH12A1G107500.1		1579	940	1375		1451	1349	1403		1802	1168	1743		2494	2694	2300		1976	2088	2464
KPH12A1G107600.1		542	383	548		336	390	454		349	244	293		513	514	365		355	353	844
KPH12A1G107700.1		1235	764	1181		1203	1107	1252		1419	749	1341		1240	1293	1088		1146	840	1039
KPH12A1G107800.1		392	257	384		389	349	375		391	253	472		548	566	405		673	402	630
KPH12A1G107900.1		21621	16516	22168		26541	26630	24155		24498	21882	25470		31130	30557	30732		28424	28594	29576
KPH12A1G108000.1		685	416	699		680	752	1028		688	537	681		1101	1200	900		856	650	963
KPH12A1G108100.1		863	816	925		1335	1491	1260		1593	1419	1652		1330	1169	1204		568	621	818
KPH12A1G108200.1		1675	1229	1427		1512	973	1506		1224	888	869		860	890	592		1790	1653	1632
KPH12A1G108300.1		84562	155986	97496		175218	184561	154590		199023	318296	223185		133368	122201	137012		89649	98377	92081
KPH12A1G108400.1		1248	831	1418		1763	1884	1706		1746	1082	1636		1572	1546	1195		1115	944	1579
KPH12A1G108500.1		2549	1363	2348		2435	2276	2074		2679	1615	2676		3179	3218	3203		3657	3338	4002
KPH12A1G108600.1		1343	1321	1339		59	77	126		15	31	39		31	46	19		13	18	10
KPH12A1G108700.1		3214	1962	3402		2493	2215	3238		3698	2195	3320		3996	3976	3350		4039	3366	4341
KPH12A1G108800.1		766	576	739		437	514	691		549	425	496		562	528	447		549	513	587
KPH12A1G108900.1		350	262	297		254	155	183		125	75	101		74	131	44		30	46	72
KPH12A1G109000.1		952	630	919		987	983	866		870	628	1000		1239	1548	911		774	703	1294
KPH12A1G109100.1		8824	6622	9001		7770	6928	7628		6610	5496	6607		7809	8296	8221		7735	7713	7816
KPH12A1G109200.1		25702	23744	25165		8049	7641	9672		5750	6118	6384		4747	4438	4620		4662	4431	4323
KPH12A1G109300.1		64	54	48		42	34	45		36	24	13		21	27	20		39	18	31
KPH12A1G109400.1		136	112	159		127	74	59		36	32	99		37	31	34		31	43	37
KPH12A1G109500.1		3991	4595	4615		3873	4563	4566		4126	4013	3914		3885	3946	3784		3030	3303	3108
KPH12A1G109600.1		1956	979	1805		1397	1190	1308		1023	697	955		1130	1135	815		1255	1061	1329
KPH12A1G109700.1		7758	5833	8159		17150	16463	14502		16711	13100	17385		17578	18167	17992		14758	15077	15422
KPH12A1G109800.1		2513	1878	2437		5382	5354	5542		4478	3502	4146		3984	3695	3330		2667	2595	2517
KPH12A1G109900.1		3426	1861	3205		1723	1824	2055		1647	1055	1722		2138	2298	1975		2276	2275	2424
KPH12A1G110000.1		683	469	632		289	283	221		203	149	230		175	253	221		285	372	276
KPH12A1G110100.1		4367	3455	4416		3971	4105	3494		5243	4134	4812		4614	4521	4434		4396	4637	4886
KPH12A1G110200.1		33209	26439	39448		59356	63872	63139		67127	56228	64418		102727	105900	112027		112396	114896	109089
KPH12A1G110300.1		4847	8631	4969		5573	4986	4541		3942	6343	5108		5133	4479	4851		4413	4441	5100
KPH12A1G110400.1		7629	4928	7951		9083	8216	9341		9533	5817	8994		11856	12067	11622		9766	9215	9350
KPH12A1G110500.1		20772	20310	21269		24902	24893	23945		22564	23289	22027		25326	26469	25509		15180	15688	15953
KPH12A1G110600.1		58267	66453	56792		124099	120954	87255		104944	111462	109159		78420	86226	81506		90291	90351	90962
KPH12A1G110700.1		735	599	680		510	531	798		761	517	752		844	925	805		849	1007	966
KPH12A1G110800.1		8248	6327	7836		11274	11321	10745		12103	10833	12360		9690	9736	10596		6801	7485	7063
KPH12A1G110900.1		1430	1037	1437		2796	2900	3050		3583	2495	3158		4814	5089	4686		3676	3434	3485
KPH12A1G111000.1		665	465	612		364	288	389		270	180	278		318	335	229		263	226	422
KPH12A1G111100.1		15571	18574	17322		11069	11064	13433		13338	13520	13230		15672	15652	15318		16513	15852	15918
KPH12A1G111200.1		669	533	692		431	315	604		501	401	329		391	592	348		611	652	649
KPH12A1G111300.1		1155	589	963		845	717	859		882	543	872		944	949	732		889	718	879
KPH12A1G111400.1		4094	3077	4161		3359	3478	3591		3143	2973	3021		4500	4542	4754		3514	3367	3776
KPH12A1G111500.1		16500	20728	17551		29080	29602	31088		23250	26961	24213		20274	21013	21661		17218	17455	16937
KPH12A1G111600.1		749	508	788		893	899	1065		632	565	850		1051	1105	941		413	558	420
KPH12A1G111700.1		55616	57065	53156		54697	54114	64173		55516	59749	58663		49485	49152	51958		40321	45011	39707
KPH12A1G111800.1		24670	23617	19089		4777	4840	4279		3818	3344	3473		1448	2201	1266		301	348	362
KPH12A1G111900.1		10628	7852	9020		6171	5508	5830		6123	5133	6635		8372	7752	7238		7751	8611	7956
KPH12A1G112000.1		9209	11186	10105		14788	14749	15484		17244	17674	17727		16280	16117	16825		13697	14576	14539
KPH12A1G112100.1		1910	1518	1733		1064	1083	1584		1086	899	1130		1331	1340	1234		1309	1415	1441
KPH12A1G112200.1		631	377	702		506	474	450		503	275	435		397	350	313		353	229	413
KPH12A1G112300.1		793	445	632		1025	1060	1058		1324	995	1532		2638	2530	2284		4334	4427	4466
KPH12A1G112400.1		4588	4106	4289		6301	6131	5994		8141	7669	8007		9353	9353	10055		8124	8146	8131
KPH12A1G112500.1		12749	9042	11454		14699	12601	13118		14796	10696	15329		38569	41410	35015		34460	36492	37036
KPH12A1G112600.1		21952	26889	24289		22917	22585	23956		22912	26132	23072		21821	20097	22772		20201	24695	21298
KPH12A1G112700.1		96	54	67		51	92	81		89	54	129		115	137	116		125	178	137
KPH12A1G112800.1		32	16	40		22	41	53		19	34	66		75	81	72		62	91	69
KPH12A1G112900.1		4314	2913	3550		1561	1294	2178		1689	1266	1709		1918	1933	1802		2243	2144	2301
KPH12A1G113000.1		747	438	748		1324	1016	1183		1437	1006	1439		1536	1544	1673		1430	1530	1586
KPH12A1G113100.1		18	10	5		1	1	10		7	1	1		6	1	7		1	9	1
KPH12A1G113200.1		886	629	1074		1681	1796	1668		2339	1596	1957		1864	2059	1800		1742	1434	1836
KPH12A1G113300.1		17994	17814	16009		21148	20049	17608		20851	19983	21249		25910	24883	25098		18922	22172	21134
KPH12A1G113400.1		185	152	114		30	36	62		25	67	49		44	132	48		114	113	105
KPH12A1G113500.1		134	88	133		122	110	98		58	46	80		146	98	65		60	41	72
KPH12A1G113600.1		1560	1018	1536		1913	1801	1995		1990	1128	1826		1701	1795	1667		1631	1367	1676
KPH12A1G113700.1		5958	5982	5568		4069	4054	4376		5315	5486	5481		3362	3259	3318		2452	2438	2711
KPH12A1G113800.1		762	529	825		634	587	650		553	346	474		497	567	401		458	240	591
KPH12A1G113900.1		2976	1549	2335		1555	1493	2179		1707	1077	1668		2068	1980	1815		1615	1584	1658
KPH12A1G114000.1		177	151	140		104	101	101		84	73	97		88	54	56		130	120	135
KPH12A1G114100.1		971	566	865		2657	2768	2716		2934	2017	2838		4345	4367	3465		3781	3153	4182
KPH12A1G114200.1		16129	10529	16388		15648	14857	14067		18510	13645	18653		12699	13591	14572		8583	9341	8562
KPH12A1G114300.1		2340	2693	2337		1930	2006	2835		2241	2211	2262		2328	2197	2170		1765	1856	2016
KPH12A1G114400.1		980	607	957		1244	1151	1267		1339	937	1196		1649	1599	1455		1307	1015	1230
KPH12A1G114500.1		47270	28370	45905		35379	33723	36122		35250	23218	34350		37227	39942	37080		55575	52975	56432
KPH12A1G114600.1		9551	7147	8985		14264	13588	10303		12096	8777	10463		10255	10457	9782		7730	6792	8364
KPH12A1G114700.1		8998	12689	8978		9047	8578	13746		9936	9738	10576		9822	9530	9470		4311	4357	4283
KPH12A1G114800.1		947	538	866		835	833	643		580	428	636		339	303	198		143	141	198
KPH12A1G114900.1		37626	28698	36389		29332	28213	41354		32730	21352	32635		31130	32913	31950		43579	38970	38892
KPH12A1G115000.1		793	548	870		1293	1022	973		1359	895	1274		1065	1568	1453		655	713	834
KPH12A1G115100.1		11039	10718	10071		16282	16222	11399		16524	16932	16545		13285	12244	13991		8029	7223	7491
KPH12A1G115200.1		115278	105280	122873		180281	173358	152169		146419	145490	148590		104564	117828	112250		119848	123912	114821
KPH12A1G115300.1		826	708	875		1145	1144	1050		1334	1064	1369		1719	1592	1274		1133	1358	1214
KPH12A1G115400.1		3546	2509	3396		3204	2830	3060		3100	2119	2827		3628	3743	3674		4465	4576	4441
KPH12A1G115500.1		2475	1669	2473		2813	2571	2723		2648	1831	2709		3353	3841	3297		3994	3865	4013
KPH12A1G115600.1		32540	32610	30933		17755	17179	16101		18815	18822	18933		12038	12736	11678		13296	14209	13585
KPH12A1G115700.1		673	483	665		392	298	430		249	239	291		362	458	303		433	318	308
KPH12A1G115800.1		10876	9513	10371		5206	5506	6704		6841	6113	6768		7724	8285	7646		10627	10418	10194
KPH12A1G115900.1		1253	888	1250		3883	3548	4116		4964	3448	4659		13453	12993	12828		7945	8301	8163
KPH12A1G116000.1		103382	120736	110621		118469	128873	140728		99184	107803	93878		75710	68865	75212		72416	63018	65526
KPH12A1G116100.1		7055	5113	6880		8129	7204	6850		7121	4866	6751		7852	9267	7615		11173	10932	11408
KPH12A1G116200.1		2634	1555	2329		1516	1447	1916		1436	793	1228		1905	1972	1486		1450	1212	1665
KPH12A1G116300.1		4239	3224	4241		4746	4906	4372		4886	4144	5539		3242	3507	3077		2966	3473	3055
KPH12A1G116400.1		1706	1123	1637		1724	1466	1849		1373	1022	1342		2887	3079	2109		3314	3148	3752
KPH12A1G116500.1		776	845	654		462	441	709		621	520	516		552	421	519		504	497	491
KPH12A1G116600.1		461	263	331		151	171	200		123	113	186		215	172	141		278	311	202
KPH12A1G116700.1		192034	221662	194928		80869	87313	87765		89858	105864	87589		69566	67817	71493		58669	58723	57256
KPH12A1G116800.1		186304	420620	204014		122089	138756	130440		131860	228611	150973		128524	125644	129171		106953	110775	103080
KPH12A1G116900.1		4189	3247	4453		4571	4801	5270		4584	3354	4342		3527	3361	3483		3622	3706	3985
KPH12A1G116905.1		10310	7937	10084		9937	10138	10214		10620	7817	9914		8419	7855	8918		5507	5412	5206
KPH12A1G117000.1		3411	2839	3593		2544	2118	2317		2687	2406	2862		3511	3815	3419		5249	5457	4781
KPH12A1G117100.1		968	648	852		70	92	152		181	145	103		208	272	303		665	766	626
KPH12A1G117200.1		1372	1319	1159		1994	1897	1850		2389	2299	2484		2808	2712	2861		2372	2808	2598
KPH12A1G117300.1		11359	13558	11836		14535	16194	17541		15309	15995	16199		17055	15768	16827		15410	14988	14418
KPH12A1G117400.1		22104	18856	22418		17767	16924	15222		17174	17670	19023		15225	15217	16093		10495	10216	9528
KPH12A1G117500.1		462	242	388		317	269	433		329	170	263		318	324	349		283	333	320
KPH12A1G117600.1		1471	803	1106		1404	1093	1348		1305	718	1179		1786	1590	1626		1288	1290	1345
KPH12A1G117700.1		2280	1497	2241		2041	1972	2178		2129	1460	2072		3699	3293	2963		2834	2764	3094
KPH12A1G117800.1		12374	16482	12283		7594	8789	7906		7533	8847	7527		4957	4651	5458		2337	2959	2510
KPH12A1G117900.1		1561	1234	1675		1681	1553	1532		1245	748	1140		1385	1662	1090		1540	1246	1944
KPH12A1G118000.1		22874	24541	21286		22825	21937	13513		24253	25508	21918		9400	10357	9544		3865	3390	3513
KPH12A1G118100.1		7992	7038	8077		9735	9646	8647		10301	8594	10362		10541	10631	10988		8986	9908	9401
KPH12A1G118200.1		746	389	655		325	243	423		263	149	233		380	373	360		629	570	667
KPH12A1G118300.1		551	508	564		641	638	574		912	748	814		1082	998	786		670	627	802
KPH12A1G118400.1		18091	22218	19747		31628	32187	25036		27774	34015	32436		29379	30127	26844		27949	26535	25100
KPH12A1G118500.1		68871	38937	61976		19437	17397	17871		21738	15074	20696		36243	35769	35430		57725	64941	64001
KPH12A1G118600.1		20	34	46		1	94	32		83	1	1		43	21	31		1	20	1
KPH12A1G118700.1		2280	2426	1986		3068	2817	2549		3689	3833	3528		3476	3753	3619		3430	3572	3346
KPH12A1G118800.1		27145	21567	26825		146490	147934	154412		187743	149643	180634		364742	353047	373066		199988	199977	211656
KPH12A1G118900.1		9878	11953	10718		18759	20048	16351		17335	19577	17344		17196	17782	18186		12942	11952	12178
KPH12A1G119000.1		2022	1893	1775		3464	3383	2371		3462	2848	3319		5080	5026	4751		3619	3880	3692
KPH12A1G119100.1		8212	7777	8811		20867	21439	20092		20672	19985	19747		31831	31764	32322		22711	24022	21278
KPH12A1G119200.1		45605	65748	48168		40364	45568	44208		36342	48246	37547		52210	50056	54058		79738	87966	86833
KPH12A1G119300.1		2142	1316	1996		2621	2323	2575		2024	1386	1983		2946	2853	2649		1897	2002	1948
KPH12A1G119400.2		538	387	441		1063	1043	924		939	886	1001		1041	934	1004		494	827	705
KPH12A1G119500.1		1416	931	1365		2058	2062	1880		1937	1799	2202		3190	2905	3165		2383	2258	2480
KPH12A1G119600.1		1385	1068	1135		841	837	1061		852	639	914		1103	1046	885		637	646	592
KPH12A1G119700.1		3831	2371	3348		4153	4003	3650		4364	2741	4356		5899	5897	4939		6091	6435	6814
KPH12A1G119800.1		2195	1791	2101		1978	2486	2165		1377	1106	1508		695	1038	717		270	317	413
KPH12A1G119900.1		6415	5637	6566		5557	5386	6145		4743	4154	4663		5204	5252	5061		4649	4199	4608
KPH12A1G120000.1		12842	9940	13202		24637	23751	23917		24897	22002	26068		31969	32296	32209		28167	30816	26522
KPH12A1G120100.1		104	141	189		398	274	439		491	440	632		395	340	337		227	365	317
KPH12A1G120200.1		97401	130570	103830		263079	250259	174213		286323	320256	289499		184755	189280	202329		131108	132681	131267
KPH12A1G120300.1		2171	1595	2142		2887	2248	2298		2925	1898	2650		2598	2812	2361		2247	2190	2381
KPH12A1G120400.1		308	192	296		238	156	175		165	95	146		192	178	152		142	257	180
KPH12A1G120500.1		47867	60734	49857		56700	59154	59173		52226	61486	54757		52502	50583	54765		49622	45135	45503
KPH12A1G120600.1		1816	1175	1963		1439	1497	1322		2264	1334	1790		2258	2344	1874		2852	2534	2939
KPH12A1G120700.1		7066	6762	7366		6759	6178	6541		6921	6072	6850		6872	7034	6285		6199	6085	5595
KPH12A1G120800.1		1007	808	1244		1473	1394	1192		1589	839	1274		1280	1316	1347		1034	1019	1016
KPH12A1G120900.1		1137	815	977		673	687	1071		826	595	751		784	624	505		1936	1555	1780
KPH12A1G121000.1		6997	5022	6626		3438	3021	3241		6478	5142	6139		2895	2716	2554		3493	4074	3888
KPH12A1G121100.1		20986	12568	18367		21731	19830	20313		23996	13185	22263		38558	38477	30284		35210	35960	41217
KPH12A1G121200.1		3339	2686	3591		3857	3463	3967		3395	2272	3128		3217	2871	2850		2469	2135	2642
KPH12A1G121300.1		9939	10689	9595		14155	13666	17260		21490	21082	22324		18893	18856	18998		15122	15549	15031
KPH12A1G121305.1		1	16	28		83	15	26		32	56	48		1	51	45		31	9	16
KPH12A1G121400.2		72	41	46		10	22	31		15	7	18		35	47	32		49	33	37
KPH12A1G121500.1		219603	218296	219700		504725	496008	372401		544900	543757	570524		374177	366137	398213		246465	266253	253474
KPH12A1G121600.1		21013	14749	19578		6491	6325	8210		6634	4749	6425		6065	6488	5331		7701	6783	6923
KPH12A1G121700.1		1645	2780	1682		1694	1735	1657		2307	2469	2032		2092	2028	1951		2484	2465	2124
KPH12A1G121800.1		3986	2941	3793		4846	4486	3671		4553	2614	4279		4450	4301	4392		3237	3646	3440
KPH12A1G121900.1		1508	927	1343		1697	1617	1867		1770	1022	1441		2463	2594	2127		1824	1688	2258
KPH12A1G122000.1		37993	38891	38435		55375	54713	62046		47638	44297	44781		31916	32927	31725		19380	18534	19558
KPH12A1G122100.1		1162	708	1123		1214	1197	1304		1174	763	1027		1353	1141	1225		1127	1003	1326
KPH12A1G122200.1		81025	56595	83594		59210	58512	47379		60177	48223	57845		65614	71132	69218		67069	66549	67538
KPH12A1G122300.1		15976	11043	16071		14081	12240	13790		14266	11369	14910		19858	21445	19764		23424	24246	24377
KPH12A1G122400.1		1213	1244	1547		1799	1892	2028		2553	2529	2098		2316	2217	2098		1797	1560	1398
KPH12A1G122500.1		199	84	207		183	166	170		184	128	178		252	268	219		320	368	375
KPH12A1G122600.1		932	553	862		1243	1181	1113		1193	681	1218		1403	1436	1017		1076	976	1593
KPH12A1G122700.1		5925	8261	5952		13959	15125	15920		12528	14789	12808		11001	11547	11076		7737	7306	7549
KPH12A1G122800.1		1678	1088	1800		1113	1098	1499		1075	660	1019		1138	1168	1093		1308	1402	1571
KPH12A1G122900.1		10175	6286	9735		14914	13121	16592		14683	9274	13931		31639	31435	25497		23150	22510	28628
KPH12A1G123000.1		58676	41614	61176		70513	70426	64571		57500	44268	54525		62217	60248	62688		32204	33322	32676
KPH12A1G123100.1		662	433	604		918	885	876		1159	676	1103		967	1089	977		1165	1257	1364
KPH12A1G123200.1		833	513	869		671	723	954		1010	698	851		958	1037	860		1014	922	1097
KPH12A1G123300.1		2267	1688	2057		999	989	1545		949	930	1069		965	1056	1141		994	1498	1239
KPH12A1G123400.1		2246	2730	2536		3316	3414	3613		4767	4946	4099		2722	2332	2573		2274	1607	1950
KPH12A1G123500.1		905	629	794		952	853	909		929	535	725		1195	1262	1072		1073	1044	1200
KPH12A1G123600.1		528	588	463		349	373	427		383	539	586		721	565	691		736	356	534
KPH12A1G123700.1		4087	4550	3616		6828	8352	6394		6767	6052	6258		7084	7040	7977		6300	5692	8198
KPH12A1G123800.1		2909	2440	2740		4467	4061	3307		4046	3828	4215		4831	4707	4777		4042	4159	4032
KPH12A1G123900.1		4749	4155	5281		6546	6588	8031		7580	6412	7302		9907	9872	10012		8654	8744	8671
KPH12A1G124000.1		1166	1566	979		2558	2670	2227		3921	3487	3335		2699	2572	2756		2242	2696	2697
KPH12A1G124100.1		758	819	782		568	407	536		463	475	653		400	450	491		457	469	421
KPH12A1G124200.1		6097	4883	6047		11290	10886	7493		10382	8985	10635		11173	11270	10813		9042	9986	9732
KPH12A1G124300.1		1295	2030	1455		2666	2515	1909		2859	2998	2934		2797	3451	2714		2170	2894	2899
KPH12A1G124400.1		4458	4850	4569		5648	6819	5668		5546	7048	6326		8092	8156	9053		7807	8809	8891
KPH12A1G124500.1		113	67	85		121	98	151		134	81	127		180	181	143		113	114	148
KPH12A1G124600.1		2716	2059	2143		1894	2006	1756		1669	1230	1767		1664	1725	1776		176	128	192
KPH12A1G124700.1		71	80	81		26	31	47		44	44	24		29	57	73		1	1	11
KPH12A1G124800.1		24313	27327	25336		9101	8903	11451		7812	7312	8040		1957	2299	2476		216	274	227
KPH12A1G124900.1		2850	4495	2899		987	1007	1271		733	675	725		569	585	498		524	402	669
KPH12A1G125000.1		1478	1391	1480		2694	3117	3051		3706	3500	3843		4168	4020	4209		2678	2609	2719
KPH12A1G125100.1		70	59	80		34	33	75		40	81	84		90	67	65		67	21	18
KPH12A1G125200.1		2475	1590	2355		2163	1954	2235		2184	1592	2163		2658	2686	2492		2693	2926	2849
KPH12A1G125300.1		3034	2042	2718		4439	4117	4333		4845	2906	4827		7648	7362	7845		5430	6123	6197
KPH12A1G125400.1		2247	2352	2055		301	268	251		202	166	179		60	106	107		32	60	32
KPH12A1G125500.1		8563	5641	8083		7868	7533	8150		6991	5188	6323		7329	6831	6289		5544	5272	5464
KPH12A1G125600.1		14315	13496	13968		19202	19510	14713		18119	15800	17997		18146	18443	19401		14487	14426	14601
KPH12A1G125700.1		7690	5404	8402		14507	14016	8150		13450	8848	13106		12137	11616	11371		9894	9397	10291
KPH12A1G125800.1		5048	3241	4995		3650	3574	3671		3369	2065	3264		3799	3890	3389		3507	3670	4168
KPH12A1G125900.1		30770	46422	32238		32525	33491	34312		27017	33732	27326		18684	17244	19270		14210	15026	14821
KPH12A1G126000.1		1307	1045	1275		2015	1836	1486		2322	1364	1950		1992	1795	1730		1327	1347	1332
KPH12A1G126100.1		131	71	153		111	122	157		117	58	114		126	108	109		96	94	111
KPH12A1G126200.1		2412	1777	2509		1604	1500	1805		1538	841	1307		1392	1471	1174		1078	790	1345
KPH12A1G126300.1		674	800	677		569	590	460		136	143	187		47	70	26		70	1	56
KPH12A1G126400.1		2740	2182	2413		874	845	1673		550	290	652		734	710	720		757	680	798
KPH12A1G126500.1		3445	3507	3032		1498	1425	2500		843	695	574		643	833	697		636	822	637
KPH12A1G126600.1		354	330	381		1624	1463	1572		1622	1028	1183		1806	2007	1860		1305	1307	1632
KPH12A1G126700.1		23	3	10		68	23	44		121	64	137		147	144	96		137	127	165
KPH12A1G126800.1		2538	1608	2498		2193	2126	1742		2289	1307	2088		2393	2447	2193		2240	2091	2379
KPH12A1G126900.1		438	311	484		499	455	541		539	292	605		783	830	549		625	538	990
KPH12A1G127000.1		6909	9907	8423		7909	9083	8019		12017	12700	11801		7822	6646	8726		8696	9317	8180
KPH12A1G127100.1		237	294	265		283	273	347		421	377	433		865	665	894		2877	2956	2912
KPH12A1G127200.1		945	1286	895		767	1013	1049		953	1199	1236		2599	2494	3320		6296	5699	5675
KPH12A1G127300.1		1840	1100	1741		1063	892	1133		868	516	668		806	716	613		609	475	913
KPH12A1G127400.1		1907	2436	1676		3386	2987	2901		4175	4393	4043		3446	3397	3849		3388	3851	3036
KPH12A1G127500.1		3100	1860	2903		3705	3675	3385		4509	2837	4717		6220	5915	6209		5231	6084	5990
KPH12A1G127600.1		2527	1821	2547		1812	1858	2270		2034	1522	1956		2555	2501	2312		2387	2558	2663
KPH12A1G127700.1		3367	3260	3578		3906	4321	4214		4546	4297	3854		3974	4143	4306		3505	3237	3136
KPH12A1G127800.2		760	696	889		775	760	1037		823	619	812		871	862	928		625	629	723
KPH12A1G127900.1		431	347	322		590	628	572		703	657	875		791	824	891		507	608	431
KPH12A1G128000.1		1437	1706	1547		2452	2372	2129		2896	2942	3331		3798	3588	3662		2580	2332	2102
KPH12A1G128100.1		1110	2478	941		1678	1762	1569		1707	2990	2827		2427	2120	2291		1536	2370	2209
KPH12A1G128200.1		3129	3214	2986		2091	1876	2398		2215	1961	2245		2059	2026	2159		1931	2157	1928
KPH12A1G128300.1		17876	30934	17830		17724	17893	17255		15293	25370	18088		15646	16038	15877		12824	15621	13303
KPH12A1G128400.1		1740	1060	1812		1267	1258	1492		1587	1044	1494		2144	2051	2088		2080	2070	2117
KPH12A1G128500.1		1268	1055	1195		2164	2046	1505		2151	1916	2268		3055	3390	2687		3117	3613	3402
KPH12A1G128600.1		2633	2622	2846		4520	4263	4105		5465	4376	5292		7864	7815	8376		7968	8432	7695
KPH12A1G128700.1		1983	1325	1909		1945	2126	2241		2342	1563	2380		2923	2951	2663		2952	2703	2754
KPH12A1G128800.1		162	80	68		49	44	89		94	66	101		90	110	57		78	50	44
KPH12A1G128900.1		829	691	965		942	839	836		899	921	998		1243	1131	873		936	922	1172
KPH12A1G129000.1		1237	691	998		1770	1620	1529		2232	1759	1969		1646	1849	1735		1279	1678	1430
KPH12A1G129100.1		8606	5494	8290		9035	8364	9882		9747	6534	9215		8090	7867	7725		6623	6603	6913
KPH12A1G129200.1		14135	12402	13621		9886	10095	9630		7126	7129	7397		7384	6071	6620		10315	7163	7670
KPH12A1G129300.1		2643	1560	2239		920	1043	964		809	524	786		728	826	633		835	789	1037
KPH12A1G129400.1		866	461	826		803	749	829		838	469	785		1053	1174	1063		1684	1620	1535
KPH12A1G129500.1		2613	2346	2460		2330	2464	2309		2708	2645	3022		4754	4638	4795		3050	3636	3168
KPH12A1G129600.1		5560	5000	5335		6474	5472	5351		6050	6619	6559		5811	7106	6185		6468	6058	6340
KPH12A1G129700.1		4241	3341	3905		2214	1923	2469		2053	1886	2215		2995	2788	2733		2996	3309	3148
KPH12A1G129800.1		2951	1995	2668		663	710	892		642	500	620		1401	1435	1275		2397	2346	2519
KPH12A1G129900.1		18626	12860	19240		21543	21520	21924		19718	15028	18042		29784	29410	30643		23752	24262	24473
KPH12A1G130000.1		12482	9921	11240		3509	3421	4045		3805	3267	3781		5846	5825	6239		8775	9803	9101
KPH12A1G130100.1		12195	12039	11733		6101	6040	5479		6449	4939	4772		4480	4872	4227		9486	9136	8438
KPH12A1G130200.1		850	621	843		445	545	452		855	616	908		785	1024	668		1449	1729	1821
KPH12A1G130300.1		4284	2751	4326		3822	3770	4082		5432	3507	4756		7228	6715	6176		13174	11709	12968
KPH12A1G130400.1		1994	1694	2052		3492	3540	3895		3759	2982	3898		5425	6156	4722		4950	4545	4215
KPH12A1G130500.1		6	13	6		16	4	3		5	12	16		4	1	17		1	1	10
KPH12A1G130600.1		12776	11839	10502		3249	2757	4730		3744	3500	3836		3611	3256	3115		6337	7713	6856
KPH12A1G130700.1		5995	4842	6587		5977	6030	5727		5847	5129	6057		6550	6482	6046		7557	7741	7874
KPH12A1G130800.1		3099	2015	2681		769	782	1149		667	437	485		538	623	441		906	856	887
KPH12A1G130900.1		28197	19033	29773		24950	24481	27311		19720	12884	18170		18795	19276	18081		21946	19747	21202
KPH12A1G131000.1		961	745	1030		670	683	712		550	458	676		499	472	469		809	629	718
KPH12A1G131100.1		130	85	108		82	71	76		36	48	62		49	47	37		37	25	43
KPH12A1G131200.1		4096	2777	3692		1608	1468	1982		1801	1350	1815		1357	1264	1421		1140	1240	1110
KPH12A1G131300.1		3398	2507	3535		4584	4414	4079		4724	3237	4400		5400	5908	5200		4937	4793	5254
KPH12A1G131400.1		415947	615775	450018		517953	524398	594912		475692	574332	482233		462337	466647	487196		485772	479766	467406
KPH12A1G131500.1		7193	4264	6864		5025	4783	6024		4534	2663	4339		5187	4924	5236		4428	4332	4684
KPH12A1G131600.1		55220	55541	53258		14338	14926	18275		16968	15805	16310		14668	14793	14170		48254	47982	44855
KPH12A1G131700.1		16843	19561	18571		18369	19490	20025		17062	17479	17857		11346	11263	12226		8658	8048	8454
KPH12A1G131800.1		7003	5154	6798		3984	3875	5222		2743	2402	2576		1570	1850	1493		1163	1432	953
KPH12A1G131900.1		22213	24997	24209		18119	17000	23701		24024	24066	25191		23200	23088	24985		25071	25331	24594
KPH12A1G132000.1		3598	3865	3668		4802	5240	4926		5010	5844	5303		4173	4325	4457		2930	3744	3251
KPH12A1G132100.1		1507	1034	1635		2081	2410	2344		2090	2204	2303		2268	2700	2558		2050	1868	2126
KPH12A1G132200.1		394	267	430		421	409	415		710	482	547		827	1030	896		1783	1544	1236
KPH12A1G132300.1		1886	1573	1729		1356	1314	1842		1464	1230	1521		1289	1167	1205		1105	1252	996
KPH12A1G132400.1		744	498	832		1074	937	966		967	589	996		1514	1520	1405		1383	813	1065
KPH12A1G132500.1		28	36	36		102	88	141		117	77	95		35	38	77		38	21	54
KPH12A1G132600.1		1681	1208	1593		1531	1399	1369		1593	1189	1602		2104	1972	1808		1758	1934	1907
KPH12A1G132700.1		1179	1016	1080		931	803	1085		827	770	798		1241	1169	1223		911	964	1076
KPH12A1G132800.1		701	622	876		820	643	637		919	585	930		873	1010	569		671	521	1038
KPH12A1G132900.1		363	260	327		456	446	466		508	334	396		419	418	389		429	369	380
KPH12A1G133000.1		4313	2996	4681		8554	7860	8557		7744	5089	7089		11525	11292	11100		7031	8365	7696
KPH12A1G133100.1		9341	11777	9604		21863	21216	20447		26711	27800	27566		32301	30032	33113		24905	23588	23106
KPH12A1G133200.1		56	126	51		64	52	12		1	32	48		48	143	52		47	66	1
KPH12A1G133300.1		3910	2650	4143		2838	2837	3217		3039	2022	3048		2680	2323	2515		1772	1620	1820
KPH12A1G133400.1		2157	1687	2071		1855	1644	2544		1941	1635	2185		5726	6329	4057		3975	3555	5518
KPH12A1G133500.1		15020	19557	14470		18033	18151	20487		15473	17720	15064		12614	11339	11294		10912	11125	9265
KPH12A1G133600.1		2055	2109	2095		3107	3470	3691		4098	4351	3671		4502	4859	4808		4835	4143	4133
KPH12A1G133700.1		7044	9052	6741		5101	5333	5618		4666	5249	4930		6714	6764	6333		9861	9981	9516
KPH12A1G133800.1		3988	2693	4077		5278	4642	4346		4779	3828	4739		5895	6137	4512		5483	4869	6359
KPH12A1G133900.1		4373	4333	4738		7127	7340	6964		7322	7303	7481		6371	5873	6360		4977	5306	4699
KPH12A1G134000.1		270	444	350		165	38	198		142	160	52		105	157	95		78	168	63
KPH12A1G134100.1		5733	5455	4788		8200	8304	8507		12449	11729	11653		9134	8245	9279		8059	8540	8286
KPH12A1G134200.1		489	391	482		1758	1809	1468		2493	1913	2221		2992	3331	2915		1509	1456	1852
KPH12A1G134300.1		2240	1175	1989		1897	1908	1737		2138	1198	2114		3356	3103	2642		3043	2250	3512
KPH12A1G134400.1		5431	4054	4872		3917	3566	3890		3221	2831	3285		3564	3281	2953		2072	2747	2313
KPH12A1G134500.1		10129	8827	10300		20688	20576	19936		31005	29083	30147		36122	36808	36629		18164	17600	17100
KPH12A1G134600.1		18862	28076	19641		25792	24834	21241		25546	33099	27711		21495	24767	22734		22221	22693	21915
KPH12A1G134700.1		191	178	191		283	260	317		228	249	209		260	241	221		333	375	418
KPH12A1G134800.1		1651	1139	1503		990	860	1180		889	713	901		1207	1164	1263		1146	1291	1175
KPH12A1G134900.1		1621	1035	1461		1396	1227	1205		1514	946	1331		1094	1288	1162		1392	1157	1254
KPH12A1G135000.1		1679	1158	1623		1820	1957	2061		1787	1372	1654		2262	2282	2015		1752	1909	1994
KPH12A1G135100.1		1302	1119	1181		1000	1064	1281		1472	1371	1706		1649	1620	1175		1740	1669	1981
KPH12A1G135200.1		32560	48408	31647		17512	18284	21922		16867	22850	18864		22930	19636	21907		58519	70841	62689
KPH12A1G135300.1		292	192	255		216	165	262		260	124	243		368	348	256		297	274	460
KPH12A1G135400.1		1001	764	988		792	737	728		1018	1002	966		1535	1630	1151		1164	1075	1504
KPH12A1G135500.1		55331	78681	61024		42322	42465	42400		46110	56618	47370		43633	45166	48179		34120	35066	32853
KPH12A1G135600.1		2235	2151	2139		2225	2174	2298		2375	2385	2334		2753	2526	2576		2349	2666	2046
KPH12A1G135700.1		1101	615	1113		811	783	956		790	507	803		997	1222	775		1383	1060	1463
KPH12A1G135800.1		4044	3948	4381		8940	9326	9446		11748	9804	10328		8258	8599	8949		5377	5252	5969
KPH12A1G135900.1		7920	6874	8435		15419	14604	12085		16567	12915	15343		14310	14724	14841		10473	11417	10909
KPH12A1G136000.1		4141	3054	3631		5756	5467	5065		7947	6650	8061		5316	4859	5326		3820	4406	4256
KPH12A1G136100.1		4236	5227	4668		6873	7137	7349		7631	8122	7552		5728	5705	6005		4054	3793	4359
KPH12A1G136200.1		1252	679	1246		908	812	913		1048	584	906		1452	1469	1156		1836	1517	2499
KPH12A1G136300.1		3191	2097	2811		2597	2610	2546		2411	1642	2128		2361	2529	2191		1994	2097	2149
KPH12A1G136400.1		3274	1772	2989		1090	936	1241		1111	719	1085		1119	1151	1011		1310	1310	1219
KPH12A1G136500.1		1530	1030	1472		2104	1910	2473		2990	1952	2494		3042	2866	2805		2715	2678	2455
KPH12A1G136600.1		105	59	102		35	73	73		78	49	59		67	112	93		94	67	129
KPH12A1G136700.1		12067	11938	12113		7928	7567	9615		9649	8711	9526		8374	8633	8474		4815	5865	5128
KPH12A1G136800.1		1459	868	1435		1099	1001	1383		1290	683	1100		1501	1558	1334		1521	1316	1587
KPH12A1G136900.1		3326	2059	2943		2328	2693	2925		3454	2212	3128		5029	5252	4458		5179	5409	5692
KPH12A1G137000.1		899	544	733		483	422	673		487	296	470		634	518	586		692	650	697
KPH12A1G137100.1		6902	4448	6670		3842	3875	4696		4573	3337	4198		5034	4826	4157		6611	5691	6190
KPH12A1G137200.1		27443	26232	27684		98058	99465	104051		66182	52493	59453		74193	74647	72337		26554	24182	23743
KPH12A1G137300.1		8777	6612	8715		13889	13862	11407		16325	11748	16428		15540	15559	15330		11845	13502	13747
KPH12A1G137400.1		2761	4698	3108		1380	2034	4168		3636	4194	3363		3985	3907	4116		3830	4176	3736
KPH12A1G137500.1		12776	20942	12401		6057	5701	7572		6705	9640	7597		7710	7978	8282		5370	5996	5161
KPH12A1G137600.1		2321	1383	2126		2212	1961	2033		1958	1294	1788		3520	3520	3178		2333	2379	2421
KPH12A1G137700.1		7341	4332	6898		13319	12444	11537		12420	7339	11824		18643	17538	17922		10568	10540	10717
KPH12A1G137800.1		3862	2931	3620		10250	10117	9229		11218	9350	10471		12210	12537	12258		8719	8730	9454
KPH12A1G137900.1		4375	3532	4383		6043	5645	5809		6339	5509	6308		9276	9724	10012		7888	8968	8209
KPH12A1G138000.1		11029	8404	10173		12217	11779	11195		12771	9225	12719		16086	15333	14629		14055	14093	14438
KPH12A1G138100.1		6193	3215	5515		5223	5203	4820		4589	2912	4816		5102	4794	4794		4306	4573	4824
KPH12A1G138200.1		34770	41221	34852		35402	37201	33014		35581	42550	36990		33820	33571	34024		31871	33014	31108
KPH12A1G138300.1		4646	6107	4840		4903	5177	5217		4952	6069	6059		4201	4205	4815		2455	3060	3024
KPH12A1G138400.1		132	122	78		151	99	127		105	78	111		98	126	137		73	67	133
KPH12A1G138500.1		7044	5326	6144		21838	22127	20222		23690	18081	22841		23997	24406	24101		13416	14937	15016
KPH12A1G138600.1		7931	8629	8643		11349	12296	13312		12572	12939	13005		24442	23606	23781		21521	21866	22216
KPH12A1G138700.1		34078	36129	35370		11737	11372	13700		7597	7682	7774		8945	8337	8688		10783	10670	10792
KPH12A1G138800.1		654	460	639		333	334	464		298	217	344		294	361	326		266	225	287
KPH12A1G138900.1		5446	3806	4618		5615	5020	4045		4883	3857	5158		3765	3772	3576		2529	2878	3287
KPH12A1G139000.1		716	514	637		612	567	648		903	667	959		724	875	608		747	501	483
KPH12A1G139100.1		8994	7099	8883		25353	24375	17828		22836	19920	21332		27094	26728	24665		20450	19706	22374
KPH12A1G139200.1		3169	3869	3534		4773	4830	4248		5782	5646	5617		5092	4494	5429		3850	3963	3782
KPH12A1G139300.1		606	361	673		434	455	667		499	329	488		481	506	506		623	528	546
KPH12A1G139400.1		640	375	574		191	236	275		253	155	254		337	420	320		338	283	332
KPH12A1G139500.1		194818	271140	212082		318085	326717	315687		352382	426346	353489		370606	361100	398251		330181	328039	334585
KPH12A1G139600.1		7080	7635	6829		7195	7381	8056		6752	6218	6324		4086	4065	4333		3602	3844	3590
KPH12A1G139700.1		121	97	118		110	103	107		80	67	112		54	113	79		61	91	67
KPH12A1G139800.1		3195	2239	3199		1670	1684	2342		2028	1522	1854		2976	2753	2988		3649	3481	3445
KPH12A1G139900.1		972	620	797		586	529	806		709	537	748		1140	1175	1080		1004	900	972
KPH12A1G140000.1		792	514	799		1375	1135	1339		1298	1476	1893		2355	2023	1731		1207	1255	1447
KPH12A1G140100.1		2251	1304	1827		1700	1445	1894		2181	1591	2193		2906	2834	2763		3826	4279	4158
KPH12A1G140200.1		1465	852	1350		979	886	1200		1143	789	1181		1256	1266	1297		1099	1189	995
KPH12A1G140300.1		2852	2739	3069		3017	2855	2808		3013	3035	3381		2128	2619	2001		2540	2656	2250
KPH12A1G140400.1		109729	73678	111985		131936	122608	121206		116679	94178	114145		121755	124547	124259		101187	108540	102617
KPH12A1G140500.1		6524	7026	6162		5458	5804	6076		5450	5335	5727		4130	3904	4621		3345	3435	3433
KPH12A1G140600.1		2392	1493	2378		2200	1897	2175		1943	1406	1801		2361	2265	2243		2607	2533	2674
KPH12A1G140700.1		2820	2513	3068		3506	2853	2904		2756	2643	2791		4599	5002	3532		8714	8304	8601
KPH12A1G140800.1		345	199	315		189	160	204		168	104	133		211	146	180		303	195	271
KPH12A1G140900.1		542	450	579		607	559	1045		942	706	807		1082	1092	1022		2547	2298	2559
KPH12A1G141000.1		5079	5421	4625		5891	6628	6311		10114	10398	9693		9673	9355	9856		6882	7084	6845
KPH12A1G141100.1		652	408	577		507	462	618		728	671	952		2657	2613	1996		1453	1388	1559
KPH12A1G141200.1		1383	893	1345		930	934	1068		1209	901	1270		950	1197	826		1287	1319	1338
KPH12A1G141300.1		7774	5662	8353		10948	10412	9493		12666	9491	11221		15229	15655	14183		13405	11550	13173
KPH12A1G141400.1		1150	758	961		754	721	920		584	537	681		525	506	482		719	650	684
KPH12A1G141500.1		49905	35933	47550		17734	16951	22470		14633	11798	13773		11853	12289	12420		13202	13078	13114
KPH12A1G141600.1		1730	1593	1804		1939	1682	1732		1539	1309	1488		1608	1865	1411		1267	1350	1662
KPH12A1G141700.1		138212	145083	143191		254958	250158	243189		237998	230299	231024		156489	156566	166669		113918	108671	111664
KPH12A1G141800.1		184	208	168		177	158	188		183	293	261		158	236	285		273	432	203
KPH12A1G141900.1		103557	100935	111134		234509	231475	171023		264633	250329	255847		182201	191659	188236		145625	143779	144668
KPH12A1G142000.1		2885	2668	3235		2965	3145	2685		2612	2400	2458		1829	1836	2166		1229	1439	1073
KPH12A1G142100.1		54	87	62		26	77	44		75	46	26		39	58	35		76	53	8
KPH12A1G142200.1		4844	8270	4744		8157	8228	7359		11446	18120	13202		7324	7800	8473		5734	6526	5685
KPH12A1G142300.1		3236	2228	3066		2299	2084	2413		2154	1862	2211		2186	2140	2261		1704	1725	1984
KPH12A1G142400.1		3484	2507	3034		4072	3943	3962		3826	2676	3371		4035	4086	4573		2765	2958	3009
KPH12A1G142500.1		5331	7447	5399		3976	4181	4015		3252	4502	3558		4464	4516	4533		4688	4958	4660
KPH12A1G142600.1		1894	1085	1727		2162	1752	2087		2004	1466	2050		2848	2961	2403		2150	2139	2433
KPH12A1G142700.1		3549	3917	3814		4607	5087	5183		5199	5140	5171		5237	4918	5245		4002	4052	3927
KPH12A1G142800.1		545	313	439		282	305	366		300	195	260		242	256	228		78	53	100
KPH12A1G142900.1		1839	1568	1742		1583	1518	1780		1743	1392	1790		2070	2192	1837		1414	1596	1454
KPH12A1G143000.1		821	550	746		357	366	421		477	221	305		469	496	359		541	493	557
KPH12A1G143100.1		164660	302450	192394		309866	329331	308424		340826	511000	372817		243106	233130	257576		184980	181741	177943
KPH12A1G143200.1		110044	75345	109281		238150	205051	164426		203656	133315	185740		189521	203135	183339		197243	200425	219598
KPH12A1G143300.1		43988	29771	43720		58826	51945	38995		52435	30450	49541		47830	50190	41865		32119	31197	42711
KPH12A1G143400.1		507	332	547		518	426	503		518	281	494		660	769	547		824	687	784
KPH12A1G143500.1		98	66	76		53	18	34		26	6	22		28	17	1		8	15	1
KPH12A1G143600.1		1250	824	1074		766	689	1007		718	455	658		591	608	565		553	572	551
KPH12A1G143700.1		1684	1150	1651		1248	1025	1494		1298	822	1269		1336	1429	1274		1386	1304	1402
KPH12A1G143800.1		1891	1306	1932		939	841	935		847	558	992		1256	1365	1041		1344	1205	1469
KPH12A1G143900.1		3699	1990	3587		2210	1714	1756		1688	968	1623		1414	1444	1159		795	705	1000
KPH12A1G144000.1		14211	19164	16066		18470	18122	18264		20850	26713	21649		13216	14418	14271		11531	12517	11244
KPH12A1G144100.1		12101	10249	11919		14891	15006	15032		15697	14697	16229		27327	27326	27491		20973	24884	21735
KPH12A1G144200.1		308	207	334		211	135	204		204	116	236		405	361	343		421	344	423
KPH12A1G144300.1		274	191	204		167	180	249		231	175	205		317	330	254		307	396	328
KPH12A1G144400.1		2463	1525	2461		2693	2813	2485		2756	1789	2627		2784	2751	2888		2036	2154	2708
KPH12A1G144500.1		5313	5184	4936		6331	5890	5747		6936	6932	7613		5732	5267	5474		5693	5632	6289
KPH12A1G144600.1		1460	1805	1644		778	1144	944		1128	1195	1105		1415	1314	1359		1446	1556	1249
KPH12A1G144700.1		501	355	403		572	610	493		556	439	555		915	919	667		865	788	1059
KPH12A1G144800.1		1573	1671	1416		1549	1641	2000		1808	1672	1893		2187	1995	1987		1917	1989	2025
KPH12A1G144900.1		658	329	578		375	423	471		538	274	445		732	785	749		611	675	682
KPH12A1G145000.1		895	725	986		1886	1668	1513		1756	1429	1846		1849	2047	1711		1891	1580	1708
KPH12A1G145100.1		121	58	134		216	138	287		278	176	205		421	489	348		446	430	485
KPH12A1G145200.1		2127	1499	2026		4819	4474	3929		5052	3230	4672		6736	7004	6642		4021	3526	4215
KPH12A1G145300.1		41	18	74		125	88	74		181	106	173		284	260	258		482	532	655
KPH12A1G145400.1		343	261	388		209	276	379		274	185	230		562	517	455		251	202	256
KPH12A1G145500.1		1682	1098	1640		907	881	1228		696	613	714		1067	1081	919		717	687	770
KPH12A1G145600.1		3818	6926	4019		3577	3869	3960		3090	4337	3481		2713	3085	3741		3526	3353	3019
KPH12A1G145700.1		10309	21654	11352		13700	15029	17414		14557	22775	16672		13812	13609	14955		12959	14709	14550
KPH12A1G145800.1		1060	782	1152		1405	1533	1565		1616	1646	2093		2384	2191	1986		1790	1795	2571
KPH12A1G145900.1		1042	632	781		415	377	606		426	286	426		670	556	622		643	691	629
KPH12A1G146000.1		22423	21826	24069		35492	34534	31102		31756	34355	32628		36251	37467	37973		33096	30273	30538
KPH12A1G146100.1		2421	1892	2255		2653	2404	2117		1943	1674	1851		1689	1695	1675		1258	1407	1412
KPH12A1G146200.1		598	759	768		677	625	503		786	831	709		879	1051	724		886	850	780
KPH12A1G146300.1		5389	3436	4696		3036	2809	3105		3554	2288	3160		3082	3349	3306		2366	2441	2304
KPH12A1G146400.1		5868	6435	6449		9488	9894	7932		10098	11086	10754		10145	10761	9259		7327	8667	7188
KPH12A1G146500.1		2580	2233	2239		1519	1511	1739		1345	1210	1526		1719	1572	1489		960	1013	1147
KPH12A1G146600.1		246663	193797	237885		161744	153743	113422		147868	125694	145888		111144	111249	114979		70061	78652	77266
KPH12A1G146700.1		10168	10376	9652		10204	10098	8396		13877	13769	13640		11161	13227	10458		9329	8960	9125
KPH12A1G146800.1		2850	1717	2459		1414	1146	1904		1261	660	1135		1837	2098	1345		1886	1618	2204
KPH12A1G146900.1		518	310	442		342	254	202		160	169	245		196	196	158		129	119	259
KPH12A1G147000.1		6163	3526	5635		7103	6713	8117		6997	4713	6975		6938	7231	7211		5191	5634	5486
KPH12A1G147100.1		153	97	142		101	118	154		87	37	68		78	58	52		71	37	82
KPH12A1G147200.1		2950	1923	2963		1795	1781	2201		2140	1501	2032		2488	2536	2122		2812	2544	2902
KPH12A1G147300.1		7172	5675	7723		11340	11511	10643		10897	9765	11829		12673	13751	12135		11133	9982	10159
KPH12A1G147400.1		8548	10804	8845		8823	8917	9581		10056	12469	10774		7134	7530	7698		5336	5934	5646
KPH12A1G147500.1		1662	1004	1592		1738	1884	1795		2195	1514	2026		2150	2485	2197		2158	2223	2076
KPH12A1G147600.1		1667	1601	1526		1355	1054	1407		1906	1811	2024		3182	3235	3466		4060	4165	3655
KPH12A1G147700.1		1	26	26		1	59	24		87	65	53		204	48	70		160	1	51
KPH12A1G147800.1		3858	2418	3891		3245	3069	3804		2840	1920	2957		4153	4000	3666		3981	3632	4169
KPH12A1G147900.1		3132	3566	3174		5187	5966	5701		6171	8797	7005		5733	6318	5782		4880	4934	4891
KPH12A1G148000.1		7145	7154	7196		8633	8730	9640		8563	7454	7888		7774	7703	7849		6446	5463	6058
KPH12A1G148100.1		17334	20050	16615		30268	28727	17314		27441	27508	26299		16992	18283	16664		14293	12682	15045
KPH12A1G148200.1		142	86	151		153	129	142		153	96	98		118	177	77		84	136	45
KPH12A1G148300.1		4681	8172	4539		6134	6881	6027		6668	9929	6727		4829	4433	4895		4380	4604	3726
KPH12A1G148400.1		21416	22680	20399		16165	16134	14919		14433	13982	15424		6673	6697	6219		3511	4068	3743
KPH12A1G148500.1		4938	4167	4404		5610	5515	4507		5702	3958	5928		3631	4097	3790		3045	3479	3111
KPH12A1G148600.1		523	682	460		445	420	543		408	506	361		310	276	277		411	394	394
KPH12A1G148700.1		194	251	205		150	133	130		109	102	83		72	75	48		25	84	93
KPH12A2G000100.1		1081	831	1038		524	528	347		410	539	492		177	141	230		105	97	112
KPH12A2G000200.1		199	119	254		90	18	138		19	68	66		1	1	54		1	1	40
KPH12A2G000300.1		6171	4956	6459		19615	19544	20318		21607	17105	21641		29503	27933	31127		18820	20022	19281
KPH12A2G000400.1		2013	1356	1994		2247	2132	1873		1795	1238	1714		2192	2101	1957		1559	1483	1777
KPH12A2G000500.1		1085	672	962		463	429	642		483	315	416		653	704	598		772	726	866
KPH12A2G000600.1		4798	3740	4870		6833	7382	6827		8848	7897	8206		7713	7712	7951		5699	6448	6162
KPH12A2G000700.1		345	191	250		339	308	387		968	654	750		504	332	317		314	387	360
KPH12A2G000800.1		2852	2962	3262		3204	3098	3135		2622	3178	3168		2251	2325	2040		1265	1592	1641
KPH12A2G000900.1		9727	10772	9094		28203	26970	26678		28368	28075	26464		27738	25572	29974		19224	18423	19689
KPH12A2G001000.1		52	33	39		80	34	58		49	29	66		42	79	19		26	5	21
KPH12A2G001100.1		11498	17352	11633		11081	10828	19073		16639	17120	17129		30998	36045	33718		30429	29783	27905
KPH12A2G001200.1		1121	1280	1206		1618	1712	2027		2436	2303	2363		2819	2969	2925		2259	2537	2367
KPH12A2G001300.1		54	79	62		41	92	93		27	55	38		62	81	42		332	264	248
KPH12A2G001400.1		136	111	134		87	93	108		98	70	66		159	147	138		252	220	207
KPH12A2G001500.1		32	18	73		1	25	52		106	1	91		46	69	199		68	31	55
KPH12A2G001600.1		2425	1691	1902		1213	1065	1549		1402	1133	1531		2980	2809	2913		2262	2608	2517
KPH12A2G001700.1		1700	1474	1384		3109	3272	2807		3306	3227	3650		3113	2389	2678		2029	2156	2361
KPH12A2G001800.1		121	52	105		77	58	87		70	25	53		53	84	70		79	53	80
KPH12A2G001900.1		1298	1170	1076		1086	990	871		1549	1541	1588		2451	2535	2875		3663	4673	3992
KPH12A2G002000.1		3	4	4		13	5	7		11	5	15		44	15	11		44	40	35
KPH12A2G002100.1		4	20	10		1	14	1		1	13	6		1	1	1		1	1	1
KPH12A2G002200.1		1416	1048	1397		599	552	673		567	500	590		840	869	807		610	694	772
KPH12A2G002300.1		15146	17909	15632		11670	12567	10737		8084	10759	8788		5155	5546	5695		1420	1685	1570
KPH12A2G002400.1		8912	8361	8879		4188	3384	2929		3628	3872	3319		5185	4642	5619		5039	5192	4615
KPH12A2G002500.1		2880	2115	2829		2985	3143	3123		3106	2066	3239		3642	3632	3522		3239	3377	3267
KPH12A2G002600.1		1974	2549	2204		2580	3153	3058		2920	2774	2840		2203	2141	2334		2124	1881	1842
KPH12A2G002605.1		3391	4902	3505		4784	4876	5708		4762	5755	4580		3542	3412	4755		3465	3348	3483
KPH12A2G002700.1		6814	6268	6484		11305	11810	10636		9415	8514	9060		11236	11220	11223		11380	10685	10027
KPH12A2G002800.1		11239	11711	10996		8564	9137	10261		9028	8176	8447		8427	8231	7875		9228	9261	8689
KPH12A2G002900.1		1176	1354	1284		2140	2439	2453		2714	2562	2801		2979	3039	2964		2462	2117	2761
KPH12A2G003000.1		2328	2190	2100		5016	4999	4707		5815	5681	5597		4704	4766	4974		3021	2972	3101
KPH12A2G003100.1		36	12	37		35	50	47		30	37	20		21	23	45		23	14	12
KPH12A2G003200.1		477	305	497		664	632	787		1080	1043	1084		3121	3144	3089		1687	1711	1663
KPH12A2G003300.1		181403	145402	180698		58504	57502	72518		64197	55035	59203		146855	151597	149946		134556	120491	121834
KPH12A2G003400.1		3033	3596	3316		1523	1614	2388		1674	1660	1867		3174	2918	2665		5868	5825	5119
KPH12A2G003500.1		194	115	170		190	139	188		164	68	177		168	233	148		359	283	380
KPH12A2G003600.1		1555	1566	1552		1539	1583	1316		2738	2515	3022		3191	3114	3137		3738	3716	3563
KPH12A2G003700.1		24934	15316	24198		11856	11168	16192		15901	9902	15046		10729	12274	11058		11611	11114	12086
KPH12A2G003800.1		83	47	54		30	57	56		69	45	170		67	111	56		165	295	274
KPH12A2G003805.1		10578	8034	10801		12714	14765	13359		8288	7867	9343		9215	11921	10368		20462	17060	17915
KPH12A2G003900.1		4557	3144	4693		9744	9644	10242		11885	9393	12009		12945	12309	13530		8992	9499	8599
KPH12A2G004000.1		31	1	1		29	24	1		25	67	1		44	164	71		98	150	78
KPH12A2G004100.1		116806	138361	129251		251872	260072	208022		289602	313320	287716		198243	192949	208496		137658	132142	133512
KPH12A2G004200.1		22265	25334	23036		13176	13489	17754		12208	12130	12427		10592	10332	10571		10409	9987	10520
KPH12A2G004300.1		107717	132849	98930		55014	56031	66460		55332	69646	58255		76255	73772	74881		56661	61248	55903
KPH12A2G004400.1		667	543	619		429	352	490		425	202	332		387	412	251		219	333	280
KPH12A2G004500.1		128783	144884	145314		258586	264265	226269		274190	302307	277566		202355	211667	215266		173660	164770	157174
KPH12A2G004600.1		1	14	14		24	39	54		42	55	36		54	81	39		27	25	43
KPH12A2G004700.1		42	5	22		45	29	30		47	55	54		115	81	117		30	65	136
KPH12A2G004800.1		47	11	54		73	1	41		16	41	27		82	122	29		1	19	65
KPH12A2G004900.1		19933	28263	22677		29695	31974	30364		31254	35219	32209		18810	18932	20696		17480	18238	16301
KPH12A2G005000.1		711	474	720		499	365	557		423	310	397		679	795	542		687	679	815
KPH12A2G005100.1		13340	11757	13172		39867	38407	38272		44332	39987	43502		50856	50543	51304		31375	32633	31505
KPH12A2G005200.1		9284	9012	9755		8039	8371	8994		8381	8222	7936		11663	11744	12221		10783	10071	10615
KPH12A2G005300.1		2208	1722	2072		3568	3324	3431		3484	3034	3561		3789	3687	3671		2430	2740	2653
KPH12A2G005400.1		2754	2374	2938		9673	9885	9618		12198	11127	11478		13599	13654	12888		8281	8183	7532
KPH12A2G005500.1		9044	10092	9297		7307	7690	8373		7771	8312	7542		4773	4968	5225		3769	3655	3812
KPH12A2G005600.1		500	246	587		694	529	604		684	523	734		685	605	634		498	528	592
KPH12A2G005700.1		580	323	527		305	256	459		270	187	245		411	373	363		497	422	525
KPH12A2G005800.1		320	190	289		451	398	352		274	244	320		385	369	378		239	289	258
KPH12A2G005900.1		14581	12434	14748		3583	3048	4166		2765	3030	3227		4361	3859	3671		6553	6068	6538
KPH12A2G006000.1		4952	5511	4806		7676	7415	8178		7054	7345	7363		5663	5475	5381		3028	3327	3217
KPH12A2G006100.1		10551	10196	10766		8020	8372	8784		8572	7516	8151		6557	6082	6839		4302	4167	4369
KPH12A2G006200.1		12202	7450	11725		8233	8136	7612		7955	4837	7544		12893	13643	11734		15173	13225	16452
KPH12A2G006300.1		7108	4639	6879		4038	3865	4829		4284	2899	4223		5533	5480	5278		6885	6381	7240
KPH12A2G006400.1		9137	7203	9181		12359	11420	10677		11881	8651	11500		9744	10310	9611		7525	8249	7975
KPH12A2G006500.1		1074	674	1045		807	777	982		751	511	840		1163	1153	861		1204	1048	1431
KPH12A2G006600.1		2427	2121	2359		3744	3358	3177		3885	3101	3754		5144	4867	4812		4087	4986	4113
KPH12A2G006700.1		449	223	421		587	564	393		688	451	658		792	774	687		451	516	616
KPH12A2G006800.1		12605	8088	10859		4748	4298	5837		5090	3647	4937		4424	4916	4759		6570	6382	7196
KPH12A2G006900.1		2813	1811	2575		1502	1436	1773		1491	997	1298		1337	1202	1128		1262	1380	1539
KPH12A2G007000.1		690	468	756		481	416	469		514	432	447		616	627	608		1107	947	900
KPH12A2G007100.1		822	731	800		1103	1059	1078		1237	999	1056		1044	1189	890		769	562	655
KPH12A2G007200.1		3216	2093	3125		3590	3774	3582		5145	4495	4875		4080	3824	3476		2402	2418	2351
KPH12A2G007300.1		14538	10049	13360		5999	5384	6438		6280	4712	6452		5667	6181	6152		4070	4092	4041
KPH12A2G007400.1		384	279	363		485	376	531		408	437	443		369	352	425		372	430	513
KPH12A2G007500.1		1124	586	919		1337	1185	1457		1570	923	1381		2300	2293	2066		2237	2266	2415
KPH12A2G007600.1		136795	237025	158871		308985	331455	284363		332958	515592	363284		230365	223808	243295		174319	169845	167081
KPH12A2G007700.1		2422	2404	2547		2429	1889	2211		2362	1831	2229		1925	1998	1370		1960	1589	1450
KPH12A2G007800.1		5645	2884	4957		1613	1529	1844		1447	893	1399		1352	1444	1013		1970	1402	1801
KPH12A2G007900.1		1444	1372	1451		1585	1609	2050		1526	1548	1609		1662	1598	1465		2075	1867	1851
KPH12A2G008000.1		1683	1484	1593		979	976	1344		1016	720	855		1045	1157	817		938	880	1131
KPH12A2G008100.1		175	153	200		534	495	463		739	628	727		506	509	472		231	440	382
KPH12A2G008200.1		37704	38740	40155		59394	56600	56815		50046	46730	48206		34208	33946	33556		32253	32418	32876
KPH12A2G008300.1		375	257	260		172	214	278		233	105	215		226	221	272		299	169	322
KPH12A2G008400.1		1656	1150	1614		1190	1080	1336		923	617	918		1472	1538	1050		1384	1163	2420
KPH12A2G008500.1		2466	1703	2271		1606	1601	2222		1701	1161	1571		1683	1903	1782		1345	1210	1471
KPH12A2G008600.1		5385	8746	5211		5355	6348	6976		7790	9960	8226		10152	10597	10092		6365	6816	6147
KPH12A2G008700.1		10109	7640	10341		12782	11943	13703		15196	12294	13875		11010	10935	11184		8926	8947	9033
KPH12A2G008800.1		2008	1346	1651		1066	956	1069		1233	976	1270		1202	1132	1094		732	890	752
KPH12A2G008900.1		58009	32424	51736		7360	6656	7549		7047	3971	6758		7514	7549	6275		5974	5392	6794
KPH12A2G009000.1		137	124	129		246	208	115		187	125	181		510	521	382		523	547	626
KPH12A2G009100.1		4316	2928	3985		3352	3142	3661		3953	2308	3653		5934	6503	5129		5220	4877	5771
KPH12A2G009200.1		3366	2410	3654		6038	6670	5282		6158	3874	5731		7788	8748	7105		5488	5213	5960
KPH12A2G009300.1		2782	1616	2685		2073	1837	2122		2237	1295	1815		1687	1516	1278		1382	1293	1603
KPH12A2G009400.1		16	1	1		11	17	6		27	24	70		110	47	85		58	22	28
KPH12A2G009500.1		34399	34172	32081		11744	12695	18373		20310	21372	20380		14541	14741	15329		20756	20485	18984
KPH12A2G009600.1		74341	54530	77370		41824	41467	46903		48673	36037	44900		43240	43042	38242		33960	32053	39870
KPH12A2G009700.1		5402	3780	5640		4661	4041	4728		5058	3115	4652		5993	7072	4611		7616	6456	10548
KPH12A2G009800.1		3120	2376	2968		1347	1361	1825		1777	1225	1591		1457	1563	1362		2272	2108	2081
KPH12A2G009900.1		257	201	256		177	184	246		138	81	124		99	114	80		82	110	137
KPH12A2G010000.1		4604	2842	4875		2788	2581	3444		2403	1329	2240		2560	2820	1983		2957	2399	2612
KPH12A2G010100.1		148	74	155		184	190	150		188	120	142		200	131	101		250	154	230
KPH12A2G010200.1		6531	6632	6588		12538	12725	10968		12356	11518	12592		11768	11265	11488		8150	7841	7673
KPH12A2G010300.1		1544	1601	1315		1941	1974	2312		2063	2134	2168		2481	2468	2769		1757	2482	2004
KPH12A2G010400.1		5383	3637	5251		5988	5649	6509		7711	5389	7804		6137	6453	6516		4277	4502	4563
KPH12A2G010500.1		143354	176943	158256		286588	292427	253732		331276	373721	337303		233853	230014	251436		173685	176930	170051
KPH12A2G010600.1		18	7	14		1	19	20		1	1	17		1	1	1		13	1	1
KPH12A2G010700.1		3022	2089	2879		2346	2312	2636		2462	2131	2739		4490	4963	4423		5352	5648	5329
KPH12A2G010800.2		462	614	479		474	538	983		429	644	499		512	330	383		406	230	388
KPH12A2G010900.1		1161	1039	1087		1387	1363	1243		1405	1406	1367		1206	1173	1405		731	938	771
KPH12A2G011000.1		118146	172721	126120		131640	145269	143696		139068	159149	140816		115721	116051	118950		93397	93468	91528
KPH12A2G011100.1		1333	1078	1238		460	377	643		366	355	419		455	394	385		296	326	318
KPH12A2G011200.1		74010	88808	76640		106154	110136	89796		93517	122016	106637		72115	72187	72778		78238	82082	72948
KPH12A2G011300.1		959	593	890		284	339	262		269	139	288		354	481	275		282	239	421
KPH12A2G011400.1		233410	244437	257521		118283	115367	101871		153185	157424	153829		233053	237466	237323		316312	305550	295295
KPH12A2G011500.1		13880	16835	14944		18179	19073	18479		16618	18736	16241		11609	11149	12487		9475	9430	9061
KPH12A2G011600.1		2092	1413	1899		948	929	1680		1088	756	982		1565	1509	1550		1702	1778	1670
KPH12A2G011700.1		3314	2179	3216		3012	2484	2753		2781	2131	2364		3359	3486	3378		2800	3185	3270
KPH12A2G011800.1		3110	2436	3080		1518	1210	1604		1622	1244	1680		1450	1357	1505		1137	1257	1130
KPH12A2G011900.1		613	669	570		278	319	417		367	315	368		421	264	410		307	292	362
KPH12A2G012000.1		82	75	98		77	77	76		66	74	100		73	106	94		85	93	84
KPH12A2G012100.1		7985	5135	7785		4632	4536	5356		4375	2701	4156		5495	5604	5021		5916	5432	5506
KPH12A2G012200.1		329	190	348		213	195	153		160	82	113		155	207	137		241	167	222
KPH12A2G012300.1		7377	7680	7610		7627	7404	8190		8025	7864	8321		6422	5793	6218		4733	5116	4660
KPH12A2G012400.1		1326	1106	1179		1726	1545	1716		2971	1903	2736		5694	4898	4612		5059	4068	4739
KPH12A2G012500.1		6336	3697	5492		2657	2583	3033		3423	2180	3324		5493	6179	4916		5948	6387	6743
KPH12A2G012600.1		66709	65492	69482		95103	99543	95137		94052	92369	96426		68929	70316	69763		71174	70318	66726
KPH12A2G012700.1		2382	2177	2379		3797	3699	3811		3380	3031	3421		1976	2579	1840		1712	1315	1489
KPH12A2G012800.1		3075	2150	2821		4440	4218	4510		4093	3424	3831		5313	5197	5256		6291	6930	5773
KPH12A2G012900.1		1395	970	1312		1477	1530	1617		1554	1380	1647		2602	2491	2125		2671	2299	3586
KPH12A2G013000.1		20796	21430	22879		29867	30062	32060		35805	32655	33946		27960	29545	29538		21514	23212	22094
KPH12A2G013100.1		6679	7334	6386		8734	8014	8332		7344	7719	7757		6070	5079	5870		5205	5267	5815
KPH12A2G013200.1		3796	3550	4150		4303	4129	4688		4245	3752	4248		4513	4625	5028		4965	4952	4720
KPH12A2G013300.1		5862	4401	5765		6247	5697	5836		7239	6792	7618		6426	6102	7015		6203	5989	6358
KPH12A2G013400.1		590	395	551		718	938	1115		817	908	922		1206	953	859		1047	661	901
KPH12A2G013500.1		3836	3851	3973		3308	2776	2652		2447	2920	2097		3464	3549	2856		3264	4048	3970
KPH12A2G013600.1		311	147	251		142	134	175		103	107	139		76	82	60		44	104	55
KPH12A2G013700.1		69	83	31		104	72	75		83	84	87		55	66	60		98	83	66
KPH12A2G013800.1		9169	7275	8419		5855	5613	6927		6275	4600	5945		7235	7105	7045		6681	7254	6455
KPH12A2G013900.1		16083	14885	15000		20508	19546	17515		29100	29811	31650		58479	58373	59352		39426	45174	42127
KPH12A2G014000.1		651	450	637		495	480	781		955	576	730		1350	1458	1294		1645	1512	1591
KPH12A2G014100.1		2997	1760	2846		1868	2045	2404		1831	1128	1766		2191	2446	1591		1891	1755	2432
KPH12A2G014200.1		2749	1731	2388		4647	4116	3767		5275	3955	5405		10101	10147	9785		9279	9865	10498
KPH12A2G014300.1		948	651	921		739	670	914		661	486	677		1059	1098	894		888	878	978
KPH12A2G014400.1		1423	1533	1505		3362	3528	3638		3904	2851	3489		4788	4901	5284		3328	2624	3641
KPH12A2G014500.1		5797	3529	5658		7562	7057	6808		8297	4422	7784		7778	8984	7038		5050	4983	6447
KPH12A2G014600.1		2169	1250	1833		1350	1082	1625		1813	938	1502		1658	1978	1475		2796	2546	3160
KPH12A2G014700.1		1989	2572	1825		1430	1380	2190		2570	2996	2621		2347	2665	2612		2041	1714	2529
KPH12A2G014800.1		12243	14085	13659		35160	36063	33140		34833	31794	32625		30084	32081	33482		21383	22345	21257
KPH12A2G014900.1		11343	18964	12464		36541	40268	41459		39930	48880	40762		37913	36352	40104		25164	24915	24298
KPH12A2G015000.1		2349	2624	2603		4689	4775	4392		5564	5418	5822		5077	4764	5358		3649	3781	3532
KPH12A2G015100.1		20338	16161	20550		23161	23521	22048		24357	20446	23070		21816	22181	21592		13586	12988	13928
KPH12A2G015200.1		15945	14965	16647		23391	23165	24709		19928	18036	19537		14135	13445	13910		10918	10294	10157
KPH12A2G015300.1		753	616	702		1036	977	936		1299	1005	1234		1200	1105	1100		1450	1580	1324
KPH12A2G015400.1		1220	1176	1350		1999	1902	1576		2441	2474	2413		2280	2078	2182		2002	1882	1836
KPH12A2G015500.1		2240	3726	2437		1278	1399	2111		2193	2836	2432		1815	2153	2106		1682	1656	1769
KPH12A2G015600.1		18084	12271	15853		12125	11610	12151		11655	8797	11303		15476	15098	15452		15621	15352	15627
KPH12A2G015700.1		4258	4180	3727		1437	1316	1969		1300	1172	1227		2012	1675	1693		3068	3423	3197
KPH12A2G015800.1		341	327	300		1111	1146	537		1435	1752	1453		4963	5056	4441		7691	8801	8757
KPH12A2G015900.1		1738	1032	1775		1084	1068	1482		685	616	891		1115	1480	847		799	826	2152
KPH12A2G016000.1		369	384	283		457	416	470		715	598	764		812	1027	850		669	684	858
KPH12A2G016100.1		1469	2546	1560		3486	3406	3041		2922	3831	3600		4206	4509	4395		4595	4916	4820
KPH12A2G016200.1		160	142	78		418	249	258		416	282	324		687	855	851		1309	1478	1225
KPH12A2G016300.1		2061	1478	1971		986	960	798		866	852	869		1203	1401	1265		922	712	903
KPH12A2G016400.1		1290	911	1388		1265	1158	1421		1179	906	1145		1070	1183	1107		1039	1100	997
KPH12A2G016500.1		54056	51795	42529		110220	97557	74672		86663	82612	95811		83591	81785	78540		71916	87005	70864
KPH12A2G016600.1		694	303	495		328	351	321		151	150	173		166	274	151		246	239	394
KPH12A2G016700.2		100	86	85		91	61	60		79	52	87		117	171	87		58	73	92
KPH12A2G016800.1		6850	8041	7431		8384	9476	8494		8412	9309	8258		7915	8231	7726		7441	8244	7252
KPH12A2G016900.1		1528	841	1397		736	665	1144		726	467	773		1001	1123	886		1369	979	1287
KPH12A2G017000.1		519	569	532		443	359	340		558	264	349		528	492	548		670	629	892
KPH12A2G017100.1		80156	153071	86451		29970	33671	29700		33527	53712	37999		58309	59322	61685		114913	121641	111341
KPH12A2G017200.1		8872	7535	7835		11350	10868	9224		11935	9867	12423		11172	12976	11442		12924	12309	10119
KPH12A2G017300.1		761	422	727		475	755	570		1444	1068	1438		1458	1661	1659		760	741	901
KPH12A2G017400.1		2374	1424	2317		2832	2466	2618		2603	1666	2561		3374	3295	2457		2817	2881	3174
KPH12A2G017500.1		10037	12805	10995		19937	21338	19455		22494	25933	23941		29403	29119	30812		19483	20541	18830
KPH12A2G017600.2		10	16	22		1	4	3		12	7	21		14	21	15		15	9	4
KPH12A2G017700.1		71265	53078	69743		43799	43006	71039		59039	50002	57930		131011	133770	139475		145446	145026	136557
KPH12A2G017800.1		2846	1611	3009		1183	1039	1463		1146	635	1043		1327	1358	905		1275	1138	1655
KPH12A2G017900.1		126	71	128		362	288	342		508	455	569		1557	1693	1212		1850	1455	1886
KPH12A2G018000.1		2128	1676	1915		1745	1392	1616		1422	1281	1390		2377	2219	2149		1936	2327	2102
KPH12A2G018100.1		1225	1205	1299		2148	2019	2363		3084	2553	3150		2512	2101	2286		1949	1738	1769
KPH12A2G018200.1		5236	3523	4702		1116	1134	1854		911	781	965		1475	1473	1301		3142	3311	2980
KPH12A2G018300.1		1508	1109	1452		1578	1445	1633		1614	1210	1518		1476	1502	1390		1055	974	1061
KPH12A2G018400.1		74675	52832	69382		65183	61904	70499		80009	64301	78197		71479	76191	70132		62919	62706	63119
KPH12A2G018500.1		230	127	237		119	140	199		102	97	135		64	72	122		131	88	105
KPH12A2G018600.1		23432	25467	24590		23301	23884	24777		22874	23710	21884		19611	19672	19962		20692	19951	18910
KPH12A2G018700.1		2886	1798	2641		1734	1595	1984		1662	1002	1586		2326	2343	2234		2260	2140	2439
KPH12A2G018800.1		3091	2463	2965		2872	3159	3529		3023	2587	2837		3739	4067	3401		5438	5704	5337
KPH12A2G018900.1		32337	33797	31739		49574	52534	48988		54028	51170	53568		94470	92563	98491		405099	450278	415557
KPH12A2G019000.1		146889	108581	128808		349793	341710	293000		452587	420262	462885		1077002	980429	1014318		3065413	3219293	3172007
KPH12A2G019100.1		14239	9295	12929		2877	2662	3567		2693	1765	2518		4195	4135	3595		7554	7009	7824
KPH12A2G019200.1		54	71	61		43	54	51		16	27	27		9	20	15		13	31	22
KPH12A2G019300.1		4699	3902	4706		5591	5696	6096		5165	4310	5501		5448	5879	5589		4723	4790	4642
KPH12A2G019400.1		2251	1667	2117		2202	2181	2468		2529	1922	2484		2540	2848	2501		2576	2568	2652
KPH12A2G019500.1		4307	4918	4115		6037	5617	5558		5839	6014	6201		7234	6932	6981		5722	6631	6433
KPH12A2G019600.1		2774	2629	2588		5903	5747	5643		6960	5880	6645		12865	12415	12637		7920	8684	8106
KPH12A2G019700.1		2423	1798	1897		1878	1838	2069		2349	1842	2421		3623	3846	3623		2937	3331	2785
KPH12A2G019800.1		3439	6425	4557		9916	10695	9245		12079	15337	12040		18790	18637	20069		12537	10898	10540
KPH12A2G019900.1		869	540	743		841	802	802		1009	573	857		1814	1599	1525		1389	1200	1551
KPH12A2G020000.1		1862	2596	2011		2497	2728	2684		3130	4037	4071		2518	2475	2729		2395	2802	2848
KPH12A2G020100.1		13976	10008	12755		9254	9282	7099		4628	4085	4953		5170	5615	5097		7634	7551	9211
KPH12A2G020200.1		95729	112732	91991		49591	50371	58904		44341	46687	42634		53570	55447	53704		78190	75173	70461
KPH12A2G020300.1		51202	40062	50396		93270	90466	76742		87793	72283	86100		74709	76745	75308		71395	68767	73006
KPH12A2G020400.1		2749	1540	2460		1565	1336	1470		1807	1282	1898		2285	2610	1972		2814	2760	2649
KPH12A2G020500.1		1853	1367	1792		1014	980	1325		929	740	960		1203	1395	1203		1374	1453	1372
KPH12A2G020600.1		93	84	81		115	157	112		253	184	312		549	605	716		458	380	406
KPH12A2G020700.1		298	269	217		399	371	368		959	695	699		1225	906	959		679	728	691
KPH12A2G020800.1		4356	3113	3983		1912	1887	2504		2530	1913	2475		2426	2388	2715		2601	2773	2753
KPH12A2G020900.1		2490	2224	2291		1081	1956	2138		3751	3856	3427		3083	2323	2382		2662	2459	2421
KPH12A2G021000.1		176692	155933	184297		348320	351953	302425		373118	339200	358027		278332	274770	291829		211583	213728	217089
KPH12A2G021100.1		21245	29759	23032		29928	28613	21417		28618	36382	31289		18927	18997	21015		19516	21787	19899
KPH12A2G021200.1		3896	4094	3717		5293	4607	4336		5014	5035	4979		5076	5333	4412		4213	5700	4304
KPH12A2G021300.1		327726	355037	305332		254255	248742	280529		278621	280729	284481		303202	305061	315066		440625	472904	446479
KPH12A2G021400.1		279	165	282		212	219	186		195	121	183		288	325	277		379	376	423
KPH12A2G021500.1		662	364	535		486	314	481		371	256	384		787	803	624		661	733	721
KPH12A2G021600.1		2381	1520	2276		1130	1039	1210		737	452	783		886	927	416		803	572	1247
KPH12A2G021700.1		730	567	623		514	450	446		578	332	565		414	466	355		289	427	334
KPH12A2G021800.1		2837	1650	2432		1429	1183	1217		1241	791	1195		1553	1802	1367		2023	1615	2184
KPH12A2G021900.1		1370	866	1279		1242	1117	1399		1333	762	1305		1489	1507	1460		1349	1194	1409
KPH12A2G022000.1		2077	1551	2221		3453	3442	3726		3256	2430	3160		4140	4059	3477		4056	3936	4124
KPH12A2G022100.1		9695	6201	8219		17420	15942	13154		11066	8444	11224		13941	15582	13633		16062	18256	17064
KPH12A2G022200.1		10910	11191	10903		12114	12495	11372		11774	13028	11670		7898	8143	8454		5904	6171	5946
KPH12A2G022300.1		116109	156250	118075		250053	249122	202154		270843	295650	256852		199462	205456	201846		151836	135327	140399
KPH12A2G022400.1		2618	1789	2623		2173	2259	2403		2684	1417	2396		4051	4199	3299		4657	4129	4906
KPH12A2G022500.1		9327	9519	10071		33045	31935	32340		35712	39319	34062		61263	56137	55391		42267	36349	42802
KPH12A2G022600.1		518	412	513		457	358	442		443	298	460		889	1063	750		825	942	1396
KPH12A2G022700.1		680	368	715		1966	1841	1481		2861	1986	2680		2784	2579	2340		1645	1557	1990
KPH12A2G022800.1		199	142	172		257	164	193		235	177	206		195	213	181		169	212	165
KPH12A2G022900.1		925	1376	902		2473	2405	2252		2241	2485	2383		2306	1943	2313		1927	1881	2158
KPH12A2G023000.1		2836	4337	2821		10990	11261	12909		16312	21033	16630		26914	27193	27206		24197	25367	22839
KPH12A2G023100.1		1999	1444	2081		2386	2508	2570		2998	1961	3010		3095	3249	3123		2794	2889	2905
KPH12A2G023200.1		5554	4529	4817		3198	2869	3619		3238	2603	3330		4448	4670	4746		4251	5351	4431
KPH12A2G023300.1		20432	19151	20109		10310	10395	10766		11617	9767	12006		16739	17448	16217		21360	20069	21237
KPH12A2G023400.1		23279	21322	24749		26895	25841	26339		25996	24655	25498		23478	22238	22662		20716	20266	20696
KPH12A2G023500.1		4616	3300	4860		2710	2412	3230		2522	1958	2361		3265	3082	3110		3245	3837	3545
KPH12A2G023600.1		1860	1155	1808		1212	1067	1337		1063	667	867		1096	810	810		862	841	1013
KPH12A2G023700.1		54640	46689	57531		115334	114305	108846		118626	96635	112946		173301	178094	175283		165716	165123	165463
KPH12A2G023800.1		4847	2737	4829		6409	5824	5956		6873	3847	6294		5477	6286	5241		4920	4194	4957
KPH12A2G023900.1		60110	51651	55328		40064	37182	49665		46352	41104	50313		88416	87477	83841		70683	80719	65249
KPH12A2G024000.1		1295	841	1359		1668	1469	1745		1766	1545	1597		2988	2853	2669		2498	2656	2706
KPH12A2G024100.1		660	543	696		561	591	756		1021	767	974		1407	1523	1309		1850	2260	2089
KPH12A2G024200.1		3769	2843	3293		3890	3957	4060		4464	3801	4369		4944	4859	4118		4026	3930	3908
KPH12A2G024300.1		2666	1407	2251		3494	3795	3797		3274	1985	3136		4548	4555	4151		3475	3279	4202
KPH12A2G024400.1		4628	3247	4362		5227	4767	5321		6617	4809	5786		10853	11459	10869		12711	13213	13134
KPH12A2G024500.1		5833	4216	5888		2626	2552	2507		3339	2144	3215		3568	3344	2874		3294	2920	3016
KPH12A2G024600.1		2353	1565	2222		585	496	691		594	254	451		761	651	536		1058	908	1165
KPH12A2G024700.1		1117	664	1087		990	802	1227		1031	810	1030		1128	1034	1088		932	1089	1065
KPH12A2G024800.1		2707	2976	2567		3996	3989	4034		5955	6602	6400		4508	4579	4758		3852	3712	3710
KPH12A2G024900.1		3156	2477	3304		1917	1482	1655		2135	1415	2020		3183	3099	3033		3190	2937	3312
KPH12A2G025000.2		601	395	560		659	693	724		1388	1127	1217		2318	2265	2264		4597	4252	4110
KPH12A2G025100.1		3407	3639	3296		1920	1986	2701		2935	2580	2683		3732	4002	3708		4431	4529	3898
KPH12A2G025200.1		3420	2188	2745		2639	2467	2386		3319	2499	3119		3701	3517	2892		4832	4945	5654
KPH12A2G025300.1		1129	817	1107		777	635	932		929	615	859		1122	1230	1125		966	919	809
KPH12A2G025400.1		5216	3796	4831		11133	12070	10943		8966	6944	8529		9982	11238	9171		8056	7270	7957
KPH12A2G025500.1		1621	1374	1664		3008	2519	2449		2257	1462	2105		3059	3725	2648		2784	2885	3255
KPH12A2G025600.1		2956	2203	2810		6330	6347	6059		6881	4756	6409		6565	5858	5797		4900	4494	4443
KPH12A2G025700.1		2475	1940	2752		2100	1918	2393		3832	2509	2946		2631	2237	2147		2888	2743	2538
KPH12A2G025800.1		513	632	551		296	270	235		308	344	383		349	384	249		409	151	251
KPH12A2G025900.1		3777	2721	3562		4215	4238	3725		3919	2961	3681		4775	5146	4136		4209	3670	3905
KPH12A2G026000.1		2796	1559	2607		1981	1677	1994		1745	1040	1762		1724	1678	1656		1723	1347	1658
KPH12A2G026100.1		1616	985	1596		1274	1014	1006		979	697	1074		1405	1400	1125		1305	1306	1274
KPH12A2G026200.1		4084	3664	4291		6967	6337	6068		7112	6507	7352		9189	8113	8975		5551	7197	7120
KPH12A2G026300.1		10247	8766	9701		7689	7799	7387		7381	6391	7204		5841	5944	5724		6592	6536	6378
KPH12A2G026400.1		2607	1547	2324		1689	1429	1742		1413	925	1439		1862	1752	1725		1695	1991	1722
KPH12A2G026500.1		516	283	484		264	252	379		208	176	236		293	259	203		247	304	316
KPH12A2G026600.1		18357	13060	19256		18786	19126	18316		18879	14894	18694		19183	19843	19253		19980	18554	20966
KPH12A2G026700.1		1595	1259	1665		2457	2370	2544		3256	2289	2877		2504	2380	2570		1924	1711	1628
KPH12A2G026800.1		449	339	355		370	500	288		602	279	501		582	641	598		954	776	1420
KPH12A2G026900.1		8201	5466	7267		2142	1948	2227		2257	1669	2268		3383	3353	2726		7361	5729	8942
KPH12A2G027000.1		1603	1661	1581		1126	1468	1402		1365	1319	1304		1244	1175	1118		1386	1377	1640
KPH12A2G027100.1		43160	60466	44679		47551	48648	49527		47386	54634	48628		47616	44183	47871		40974	43941	41315
KPH12A2G027200.1		14230	10297	14011		18563	17793	18650		20391	16438	19531		15975	15943	15824		13412	12985	12312
KPH12A2G027300.1		3361	3413	3496		2268	2228	4419		3025	2479	2615		3935	3766	3773		3289	2946	2989
KPH12A2G027400.1		3365	2385	3105		5474	5292	4853		6505	5488	6723		6886	7260	6678		5548	4897	6561
KPH12A2G027500.1		1769	1373	1683		945	809	946		750	621	807		878	824	811		505	645	602
KPH12A2G027600.1		12039	9122	11510		8311	7684	8133		8587	6654	8558		5446	5694	5814		4194	4309	4319
KPH12A2G027700.1		6639	4072	6458		2935	2798	1968		1744	1066	1678		2090	2318	1698		3738	3130	4663
KPH12A2G027800.1		17308	13882	18311		19601	19379	19666		17447	14030	16635		12978	13386	12982		10932	10318	9950
KPH12A2G027900.1		161	80	148		153	104	165		68	53	79		114	166	100		165	76	136
KPH12A2G028000.1		2317	1552	2096		1485	1439	1709		1446	916	1389		1980	1880	1660		2951	2165	3106
KPH12A2G028100.1		1814	1085	1752		1302	1200	1339		1143	619	1198		1745	1815	1359		1978	1685	2669
KPH12A2G028200.1		14153	16697	14009		9152	9565	10721		9688	10568	9773		14238	12934	15186		20565	21864	20343
KPH12A2G028300.1		643	398	646		496	389	507		529	326	465		475	508	508		460	505	550
KPH12A2G028400.1		398	589	403		737	717	660		533	755	478		724	623	594		455	691	573
KPH12A2G028500.1		806	582	778		285	308	275		254	96	172		237	230	169		177	144	203
KPH12A2G028600.1		7844	5327	7855		4755	4695	4696		4468	2768	3749		3934	4065	3590		3044	2811	3158
KPH12A2G028700.1		1207	714	1234		1238	1100	1063		1227	800	1140		1418	1649	1210		1428	1185	1882
KPH12A2G028800.1		2974	3630	2346		3298	3724	3930		3130	3634	3680		3147	3072	3115		2270	2326	2343
KPH12A2G028900.1		5916	4321	6132		5590	5885	4549		5406	4409	5888		4654	4966	4044		3592	3787	3644
KPH12A2G029000.1		208867	464511	241692		148304	158906	155054		147698	243659	163305		155736	156624	164332		114536	113132	112607
KPH12A2G029100.1		1049	726	978		598	491	745		783	459	679		940	1027	839		1164	995	1290
KPH12A2G029200.1		1078	850	862		339	297	596		482	373	501		478	515	522		552	519	475
KPH12A2G029300.1		797	460	728		374	299	438		338	162	308		361	405	443		504	418	459
KPH12A2G029400.1		3683	2972	3767		3099	3482	3692		2585	1958	2396		2068	1913	1775		1698	1753	1758
KPH12A2G029500.1		756	503	720		459	509	780		487	320	426		662	611	429		662	577	606
KPH12A2G029600.1		237	92	191		150	167	179		264	145	200		207	214	230		362	370	315
KPH12A2G029700.1		13216	12860	13097		19772	18237	14588		17091	18255	19393		11801	12358	13087		8215	8442	8541
KPH12A2G029800.1		450	242	368		261	312	339		189	249	223		286	229	122		212	140	243
KPH12A2G029900.1		53901	121545	61098		70552	82404	89885		65857	105198	71148		48460	44925	51266		40036	44720	43161
KPH12A2G030000.1		889	467	818		634	631	775		795	511	833		1177	1270	1084		2017	1994	2330
KPH12A2G030100.1		5752	6938	5977		5970	5808	6021		5620	5028	5802		5197	4889	4980		3376	3612	3574
KPH12A2G030200.1		117849	172022	131129		262366	271204	210000		287370	365839	309441		216004	217711	230154		169546	158119	166286
KPH12A2G030300.1		2742	1821	2643		1020	923	1295		941	652	773		807	638	705		945	807	1088
KPH12A2G030400.1		1533	984	1522		713	629	958		490	425	581		761	947	579		742	639	1206
KPH12A2G030405.1		94	73	57		325	341	353		1185	1499	1276		2539	2912	2713		1729	1762	1927
KPH12A2G030500.1		1165	717	1114		1478	1387	1856		2019	1272	1884		2015	1843	1800		1506	1750	1842
KPH12A2G030600.1		2070	1325	1676		1543	1296	1984		2387	2160	2538		2463	2554	2692		2237	2565	2411
KPH12A2G030700.1		10209	9872	10021		21435	21037	21980		20612	16302	20560		21507	21063	20615		17725	17966	17741
KPH12A2G030800.1		17217	13211	16034		3334	3619	4289		3519	3022	3396		2481	2295	2097		2365	2123	2019
KPH12A2G030900.1		4308	4409	4228		4863	5050	5533		4127	3827	3562		4587	4313	4542		4154	3399	3640
KPH12A2G031000.1		394	230	342		233	207	265		226	138	205		270	266	268		317	289	323
KPH12A2G031100.1		7884	8889	7527		23001	23710	23737		27874	29707	29050		36868	35967	37595		27505	27236	25872
KPH12A2G031200.1		1853	1159	1766		2477	2262	2275		2072	1780	2265		3289	3259	3137		2547	2524	2844
KPH12A2G031300.1		3697	4407	3662		5287	5598	5289		6505	7229	6570		8732	9357	9245		10509	11404	11192
KPH12A2G031400.1		2408	1503	2120		1731	1653	2467		1837	1238	1690		1793	1836	1677		1495	1408	1485
KPH12A2G031500.1		906	982	892		683	682	935		955	873	792		998	1003	1023		1708	1578	1542
KPH12A2G031600.1		855	736	800		985	960	1121		740	880	852		779	795	664		394	415	415
KPH12A2G031700.1		3493	1978	3121		1911	1684	2119		1997	1093	1818		3211	3389	3035		3198	3367	3613
KPH12A2G031800.1		1460	1239	1510		2593	2474	1981		3185	2545	2879		2835	3184	3355		2473	2642	2604
KPH12A2G031900.1		1167	639	1117		1111	1031	1494		1517	1031	1494		1265	1350	1247		1041	983	1086
KPH12A2G032000.1		9016	7445	9534		12355	12522	14779		16908	16331	16106		11981	12813	12184		10958	9546	10505
KPH12A2G032100.1		2763	1555	2441		2798	2933	2269		2299	1694	2397		2176	2328	1834		1364	1195	1381
KPH12A2G032200.1		3175	1936	3057		1733	1583	2340		1730	1205	1676		2201	2274	2112		2358	2264	2388
KPH12A2G032300.1		161973	198638	175726		269987	276533	285751		261489	297123	263509		168718	171577	172643		156140	159822	152546
KPH12A2G032400.1		6471	4376	6566		19081	16848	21206		15036	11787	15109		14069	14482	10635		18000	16151	21715
KPH12A2G032500.1		294	188	287		230	212	230		161	129	160		199	252	211		168	239	253
KPH12A2G032600.1		1441	1027	1393		2465	2643	2871		3138	2448	3045		3540	3647	3769		2117	2125	2084
KPH12A2G032700.1		857	634	1027		412	375	509		389	209	375		576	509	405		866	679	1024
KPH12A2G032800.1		46569	57094	47035		40656	41761	40192		34386	39126	34681		40082	40334	42132		44695	42192	39956
KPH12A2G032900.1		129	89	146		45	76	89		88	58	105		82	132	82		95	100	141
KPH12A2G033000.1		10904	6796	10171		7731	7533	7312		8100	5967	8678		10324	10200	10161		9628	10927	10605
KPH12A2G033100.1		102	155	121		241	284	262		239	204	253		473	438	583		652	669	555
KPH12A2G033200.1		1605	1070	1567		902	904	1515		1079	622	970		1485	1572	1387		1686	1199	1480
KPH12A2G033300.1		1228	678	997		609	471	1155		686	523	747		1172	1115	907		1096	850	1011
KPH12A2G033400.1		4159	2680	4149		5573	5995	7117		5401	3932	5555		6764	6206	6418		5912	5840	5905
KPH12A2G033500.1		3311	2604	3818		7706	7341	7802		8043	6204	7285		9921	10153	10221		7947	7873	7854
KPH12A2G033600.1		1408	814	1308		885	833	1182		934	542	943		1130	1137	1106		1092	1177	1436
KPH12A2G033700.1		26685	25852	28841		43965	44437	40167		56316	61165	58768		41787	40316	46023		32792	30583	27264
KPH12A2G033800.1		28224	24873	29677		80194	80573	75555		85659	83442	83882		91913	94213	98870		61016	67387	64348
KPH12A2G033900.1		2962	2232	3382		3813	3653	3895		3503	2190	3223		3686	3773	3573		2694	2985	2766
KPH12A2G034000.1		1678	1680	1527		2142	2185	1909		2192	1775	1871		1237	1434	1349		1117	1118	1009
KPH12A2G034100.1		994	906	1046		438	301	490		458	602	463		934	835	775		609	610	833
KPH12A2G034200.1		1840	1350	1979		4467	4301	4268		8593	9305	8902		24596	24964	24103		22859	23312	20304
KPH12A2G034300.1		340043	329803	365864		1296429	1298029	1199986		1233525	1200053	1216930		1757123	1692326	1793577		1342398	1369021	1376536
KPH12A2G034400.1		67593	64572	69069		58050	56485	50657		91100	89498	85987		180453	192539	182930		198125	185649	204514
KPH12A2G034500.1		390	260	390		118	138	161		114	122	137		208	294	197		432	369	359
KPH12A2G034600.1		3914	3656	3622		4683	5039	5305		5875	5583	5506		4190	4374	4173		7805	7343	7017
KPH12A2G034700.1		3015	2005	2542		3457	3732	3418		3983	2667	3561		3584	3296	2759		3374	3080	3409
KPH12A2G034800.1		12124	14958	13824		17088	17378	19389		17969	20128	17511		13758	13309	14610		11228	12507	11079
KPH12A2G034900.1		7385	8650	7153		4371	4756	4858		3677	3877	4051		5270	4919	5482		2051	2653	2228
KPH12A2G035000.1		276	157	220		207	165	176		140	76	130		110	122	83		121	131	125
KPH12A2G035100.1		1319	882	1219		1476	1286	1448		1775	1224	1717		1700	1586	1618		1676	2051	1840
KPH12A2G035200.1		750	614	751		1170	965	823		1042	717	888		1425	1597	965		946	969	1735
KPH12A2G035300.1		43548	56421	43332		47683	47307	40298		45753	59940	52681		39369	39581	42612		27291	31916	29176
KPH12A2G035400.1		441	304	368		466	323	370		401	287	425		315	377	335		337	414	270
KPH12A2G035500.1		10	1	6		1	1	1		16	1	1		1	1	1		1	10	1
KPH12A2G035600.1		179	281	237		266	209	408		505	419	473		588	609	549		717	534	575
KPH12A2G035700.1		1196	964	1139		878	1000	914		1181	853	996		832	799	808		793	569	732
KPH12A2G035800.1		3551	2879	3529		2780	2637	3847		4483	3867	4747		4360	4701	5122		3360	3143	3193
KPH12A2G035900.1		477	294	427		506	395	371		365	282	424		688	653	604		606	674	657
KPH12A2G036000.1		510	457	564		245	276	263		367	281	338		301	237	370		270	239	179
KPH12A2G036100.1		2484	1528	2328		2786	2697	2592		3745	2121	3502		3593	3825	2705		4345	3494	4867
KPH12A2G036200.1		63122	88482	54057		95049	94148	62792		114432	147635	132406		137223	123511	131602		83470	125879	106672
KPH12A2G036300.1		3704	2227	3477		2520	2229	2805		2499	1482	2299		2439	2441	2491		2100	2177	2520
KPH12A2G036400.1		3684	2832	3164		3964	3924	4017		4262	2979	4099		4761	5369	4830		3801	4202	3419
KPH12A2G036500.1		597512	548712	508564		280295	280120	257870		284357	355773	312542		661697	654575	670309		640549	725187	646933
KPH12A2G036505.1		9750	9313	8105		16580	15275	14815		14573	18154	17411		40550	39740	37830		13763	19315	15499
KPH12A2G036600.1		4655	2953	3903		1372	1391	1846		1664	1170	1614		1668	1817	1705		2290	2153	1956
KPH12A2G036700.1		4894	4341	4903		2627	2596	3011		2761	2389	2873		4320	4148	4461		5729	6325	5873
KPH12A2G036800.1		690	566	859		5464	5441	4654		12004	10386	12207		20372	21019	18929		38206	38650	39685
KPH12A2G036900.1		10	1	4		6	16	15		45	39	29		106	130	120		100	112	103
KPH12A2G037000.1		7421	6806	7763		15444	15129	14871		17005	13807	16302		19966	19906	21200		14885	14632	14146
KPH12A2G037100.1		854	742	780		588	527	632		694	476	649		751	762	751		580	635	658
KPH12A2G037200.1		1323	787	1192		1452	1406	1418		1563	1137	1483		1071	1146	1095		652	711	728
KPH12A2G037300.1		105833	107957	115978		89395	89339	86051		110243	117670	115200		168146	168500	170780		219251	228431	212933
KPH12A2G037400.1		8406	6392	7983		5302	4945	6750		6077	4660	6093		5493	5540	5394		6790	6895	7588
KPH12A2G037500.1		1851	1252	1773		907	1076	1037		1018	604	1183		1125	1461	986		942	1098	1151
KPH12A2G037600.1		1773	989	1653		580	613	748		624	404	560		897	931	793		659	667	626
KPH12A2G037700.1		2805	1874	2573		2006	2120	2013		2623	1729	2326		4091	4301	4062		7806	7768	7724
KPH12A2G037800.1		4495	3083	4179		4088	4273	4483		4266	3349	3925		4600	4479	3949		5141	4597	5466
KPH12A2G037900.1		192	200	388		227	138	159		342	128	335		254	95	229		94	145	100
KPH12A2G038000.1		1220	721	1082		1140	994	1298		915	758	926		1020	1097	811		941	976	1076
KPH12A2G038100.1		3636	2511	4058		4245	3967	4124		4503	3212	4376		6274	6202	5308		3938	4367	4291
KPH12A2G038200.1		1928	1543	2151		1583	1448	1178		1791	869	1852		2491	2892	1788		7959	7281	8761
KPH12A2G038300.1		1705	1327	1933		2172	1910	2639		2908	2205	2649		3011	2368	3069		2130	1750	1695
KPH12A2G038400.1		1961	1499	1685		1472	1576	1913		2784	1971	2493		4137	3961	3578		6156	6256	6108
KPH12A2G038500.1		15521	20162	15130		7549	8550	10367		7710	7772	8043		7948	7935	8012		14246	15292	14491
KPH12A2G038600.1		1700	1293	1382		945	963	785		775	490	604		681	714	929		1189	1248	1240
KPH12A2G038700.1		17072	19293	16763		19468	19602	16506		19679	18510	18748		24628	27557	27015		26622	25787	28457
KPH12A2G038800.1		4572	7820	4545		7282	7222	6780		6333	6876	5795		5291	4965	5517		4418	3768	4034
KPH12A2G038900.1		10752	7333	10878		29759	30049	31449		27413	19373	24105		30529	27498	25302		20217	16639	18183
KPH12A2G039000.1		856	1017	482		203	251	408		236	315	220		275	199	279		171	267	306
KPH12A2G039100.1		45167	47280	46303		37642	39046	38834		41748	41936	42325		17897	18575	19500		15863	15549	15277
KPH12A2G039200.1		3085	2253	2899		3423	3110	3121		3877	2598	3571		5399	5528	4768		4833	4824	4993
KPH12A2G039300.1		13756	9130	13496		13765	13215	14169		15813	11474	15760		9982	10115	10463		7585	7513	7786
KPH12A2G039400.1		19972	18618	19604		36271	36491	32371		36324	36221	35737		24032	24724	25419		18921	18588	18776
KPH12A2G039500.1		11918	7082	11743		18530	16462	17529		21463	13068	20029		20937	21561	19475		15645	14527	16267
KPH12A2G039600.1		11199	11884	11192		10422	11230	12834		11312	11271	11265		13242	13181	14079		10260	11620	10640
KPH12A2G039700.1		7197	5370	7533		22845	21167	22425		27130	21079	27971		34964	34855	35567		27285	27447	27998
KPH12A2G039800.1		180	198	219		128	84	131		101	89	101		110	123	85		217	228	202
KPH12A2G039900.1		32411	57332	35168		54124	59071	53525		55615	76297	55536		56667	57389	59667		50994	48065	46815
KPH12A2G040000.1		1303	928	1264		1436	1283	1294		1285	943	1327		1507	1645	1388		1169	1206	1341
KPH12A2G040100.1		6580	7842	6398		4497	4666	5769		6121	5914	6398		5353	5090	5335		4557	5068	4981
KPH12A2G040200.1		640	821	584		641	595	869		801	772	763		878	989	751		867	885	668
KPH12A2G040300.1		1365	1312	1380		1407	1257	1440		1435	1216	1402		1761	1684	1532		1454	1488	1467
KPH12A2G040400.1		1890	1114	1616		1745	1752	1927		1672	880	1549		2240	2223	2010		1698	1815	1997
KPH12A2G040500.1		62860	48217	62718		64769	63336	87981		73744	60597	71797		79926	82229	81725		81056	79525	78382
KPH12A2G040600.1		4283	2844	3782		2253	1869	3298		2708	1747	2467		3046	2981	2706		3140	2715	3341
KPH12A2G040700.1		24609	19421	26016		24408	25462	26641		23083	20217	22463		19272	19867	20761		16881	17620	16772
KPH12A2G040800.1		5632	4475	4936		10128	10915	12228		14196	13542	12677		211	252	308		140	130	125
KPH12A2G040900.1		1200	782	1107		2207	2176	2055		2385	1953	2563		3367	3368	3497		2487	2711	2354
KPH12A2G041000.1		2479	1404	2186		1417	1476	1765		2067	1202	2284		2146	2230	1989		2150	1891	2156
KPH12A2G041100.1		53277	50917	55100		74693	75395	68387		71165	66047	73745		53604	53335	55347		55077	64049	57972
KPH12A2G041200.1		8775	6246	8619		7047	6560	6607		8229	6042	7758		9221	9728	9179		8409	8206	7808
KPH12A2G041300.1		5099	3945	5203		6328	6934	8301		6599	5004	6591		7552	7444	7695		6281	6706	5697
KPH12A2G041400.1		1924	1011	1639		2367	2191	1776		3980	2444	3688		6028	6749	5525		5084	4918	5471
KPH12A2G041500.1		467	688	368		675	738	1039		1200	1203	1410		1456	1413	1387		918	1157	885
KPH12A2G041600.1		747	428	629		632	863	673		757	756	862		1238	1185	876		1001	1176	1185
KPH12A2G041700.1		22954	16079	21687		14937	14759	15970		17084	13617	18095		21873	22878	22054		19314	21991	20509
KPH12A2G041800.1		17902	37317	17538		34500	36615	22653		36779	61665	43397		26246	25731	28968		23336	24299	24510
KPH12A2G041900.1		3036	1822	2619		2435	2417	2892		2417	1859	2233		2176	2249	2337		1449	1850	1880
KPH12A2G042000.1		2493	1660	2284		4258	3558	3309		3811	2406	3510		3865	4294	4219		2823	3290	2839
KPH12A2G042100.1		620	588	571		481	623	542		618	531	534		658	542	584		460	516	414
KPH12A2G042200.1		2044	2623	2250		3700	3787	3113		3694	4351	3618		4799	4302	4552		3732	4695	3889
KPH12A2G042300.1		37240	41905	37579		30646	27441	37086		37684	39280	37285		45379	47026	50215		84878	86611	79129
KPH12A2G042400.1		71161	116762	78552		97306	100390	99418		89894	114282	91077		95472	92740	98753		86665	85044	81960
KPH12A2G042500.1		2731	1766	2580		2437	2155	2273		2418	1538	2201		3422	3574	3183		3291	3204	3888
KPH12A2G042600.1		21650	26503	22002		44661	46462	44952		50263	50433	49373		44294	45914	46759		30716	30496	28803
KPH12A2G042700.1		4614	4455	4690		7906	7183	6630		8546	8300	8620		6514	6069	6692		4845	5002	5091
KPH12A2G042800.1		1911	1596	1875		2353	1972	2118		2669	2167	2367		1582	1501	1455		1519	1607	1620
KPH12A2G042900.1		10166	8029	10806		15136	14348	12310		14344	12972	13881		19501	18871	19389		18058	17854	18363
KPH12A2G043000.1		2901	2895	2871		5882	6214	6334		6696	6672	7291		4573	4660	4532		2426	2585	2443
KPH12A2G043100.1		1311	774	1322		1696	1495	1612		1434	1065	1415		1777	1952	1434		1362	1334	1855
KPH12A2G043200.1		32480	39561	39610		63389	66008	48945		51164	65602	52348		28876	32718	29965		28939	29215	27347
KPH12A2G043300.1		111	104	146		78	38	70		58	24	65		128	64	67		121	90	74
KPH12A2G043400.1		7031	4994	6382		8131	8138	6949		8631	6992	8328		7381	8073	7763		8576	8259	8611
KPH12A2G043500.1		22746	25009	25299		29656	31297	29176		29864	30154	30788		37366	37530	38337		32242	33343	33452
KPH12A2G043600.1		351	289	360		303	248	341		388	293	335		507	563	508		391	407	499
KPH12A2G043700.1		519	384	480		346	341	514		532	492	541		567	436	577		802	694	699
KPH12A2G043800.1		143916	217832	158408		325372	339659	296325		348578	496170	354663		242778	239671	258986		195034	149733	163640
KPH12A2G043900.1		3730	3531	3388		2876	2487	2922		2739	2438	2669		2140	2304	2122		1755	1710	1461
KPH12A2G044000.1		625	470	503		235	175	363		291	205	277		371	313	356		373	335	366
KPH12A2G044100.1		183	176	147		144	147	218		172	84	137		160	206	134		135	136	203
KPH12A2G044200.1		715	474	832		448	600	533		490	399	438		739	814	840		1032	970	871
KPH12A2G044300.1		1869	1254	1436		3210	3033	2527		3582	2650	3430		3680	3607	3549		2127	2646	2187
KPH12A2G044400.1		4978	3867	4204		7005	7174	5934		7065	6287	7271		9519	9769	9917		5637	5945	5671
KPH12A2G044500.1		6160	3761	5899		6297	5985	5841		6242	4287	5897		7520	7038	7072		7801	7137	8222
KPH12A2G044600.1		2087	1150	1723		1068	862	1413		1280	839	1247		1825	1880	1654		1880	2250	2085
KPH12A2G044700.1		744	372	643		854	658	779		847	607	767		881	827	911		684	589	719
KPH12A2G044800.1		23501	57750	26907		61921	68139	65284		62430	106048	69473		36239	39692	42667		31150	33803	30316
KPH12A2G044900.1		12	9	8		18	15	9		11	16	13		29	38	32		32	29	18
KPH12A2G045000.1		5166	3417	5025		3976	3649	3890		3580	2102	3510		3637	3917	3256		3799	3502	4057
KPH12A2G045100.1		17071	15753	17585		11902	11051	10716		14304	13537	13965		16386	16932	17065		9803	10306	9706
KPH12A2G045200.1		8829	5292	7338		1244	1207	1863		1398	884	1408		1710	1832	1533		2272	2365	2347
KPH12A2G045300.1		2546	2004	2333		953	933	1392		690	510	626		863	792	675		1030	963	950
KPH12A2G045400.1		1018	617	834		1328	1221	1569		1934	1374	1818		1729	1851	1566		1566	1325	1622
KPH12A2G045500.1		2412	1828	2414		2483	2608	3032		2698	1813	2370		1963	2025	1944		1541	1439	1528
KPH12A2G045600.1		5025	6790	5212		1663	1752	1825		1714	1827	1469		1287	1191	1394		964	785	914
KPH12A2G045700.1		749	368	890		1474	1592	1557		2148	1553	2086		2123	2264	1955		1591	1421	1605
KPH12A2G045800.1		75	63	107		243	255	246		247	244	272		281	240	210		188	156	87
KPH12A2G045900.1		1657	1660	1678		2708	2549	2663		3237	3019	3097		3274	3664	3120		2853	3657	3130
KPH12A2G046000.1		5550	4052	5893		12694	12433	13274		12700	8894	12201		11233	11326	11231		10374	10323	10895
KPH12A2G046100.1		1241	680	1053		484	513	684		677	348	516		994	1178	794		2070	1697	2367
KPH12A2G046200.1		11554	11010	12918		68445	67405	65500		111841	92527	106937		262050	262814	264866		163532	170007	167918
KPH12A2G046300.1		867	787	771		1122	1084	933		1364	1451	1397		1356	1087	1087		874	944	937
KPH12A2G046400.1		1099	704	1081		1062	1033	975		1082	864	1084		1201	1096	1000		1003	943	849
KPH12A2G046500.1		579	322	497		232	212	316		209	126	174		314	289	280		381	316	396
KPH12A2G046600.1		805	513	702		380	316	377		236	153	255		241	350	206		137	133	212
KPH12A2G046700.1		328	189	342		221	266	301		413	271	377		545	590	525		857	888	927
KPH12A2G046800.1		105	75	96		85	50	91		103	45	101		91	75	96		49	66	79
KPH12A2G046900.1		1922	1277	1646		4476	4471	3977		5826	4410	5478		7512	7067	6975		3567	3767	3583
KPH12A2G047000.1		35605	37138	31661		51330	51394	42211		52697	57169	61120		65316	62911	66673		44657	54162	46292
KPH12A2G047100.1		1024	803	1024		1742	1821	1275		1832	1358	1599		2608	3049	2084		1976	2138	2364
KPH12A2G047200.1		44	41	79		7	28	16		24	5	26		26	16	11		8	7	6
KPH12A2G047300.1		21	17	26		14	9	2		12	14	5		13	4	20		8	29	3
KPH12A2G047400.1		7	4	1		7	17	40		49	16	47		43	8	23		16	22	25
KPH12A2G047500.1		4135	3358	4101		2470	2360	3502		3548	3180	3733		7211	7456	6954		6185	5981	6179
KPH12A2G047600.1		5145	5401	5167		4687	4385	4978		4467	4395	4594		5642	5713	5277		5240	5213	4340
KPH12A2G047700.1		885	815	925		1313	1301	1034		1737	1347	1372		1158	987	1118		1100	1065	1086
KPH12A2G047800.1		273	199	300		176	187	204		178	105	166		211	200	191		242	223	264
KPH12A2G047900.1		1492	897	1350		510	499	739		537	339	481		596	558	594		683	652	541
KPH12A2G048000.1		12436	11158	13119		14962	15067	15377		13617	10874	13234		15218	15541	15948		13892	13871	13210
KPH12A2G048100.1		5078	3333	5029		3431	3635	4149		3042	2647	2909		2704	2859	2190		2156	1867	2461
KPH12A2G048200.1		21218	14455	20426		18563	17622	15609		21157	15565	19660		30151	29324	29249		33482	33543	35411
KPH12A2G048300.1		8888	6437	9318		21743	21607	19963		25032	21071	24211		25220	23234	23886		9275	10077	10431
KPH12A2G048400.1		6344	3935	6130		8342	7700	8094		7105	4541	6718		7257	7101	7197		4714	5133	5590
KPH12A2G048500.1		2100	2137	2181		4402	4654	5131		4775	4668	4568		6959	6611	6488		7220	7099	5991
KPH12A2G048600.1		7052	5928	6798		15448	15155	18475		18867	15122	18443		20902	21063	21173		11744	13593	12523
KPH12A2G048700.1		2824	2603	3050		8317	8249	7866		10491	11060	9981		8099	7476	8073		4772	5022	4731
KPH12A2G048800.1		5328	3471	5126		4375	4110	4960		4577	2898	4422		3045	3124	2709		7098	7805	7804
KPH12A2G048900.1		818	703	883		2996	2684	2819		3857	2420	3566		6521	6523	5076		5652	4822	5701
KPH12A2G049000.1		2403	1480	2513		5421	5087	5730		7148	4196	6384		16131	16401	13316		14702	14008	18573
KPH12A2G049100.1		1753	1686	2055		4035	4099	4150		4266	3732	4222		8317	8595	8134		5566	5526	5328
KPH12A2G049200.1		3338	1955	3081		1318	1161	1823		1389	828	1226		1835	1961	1807		2786	2570	3140
KPH12A2G049300.1		3401	4165	3800		4957	5142	6013		5878	6292	5719		5597	5732	5238		4269	3817	3628
KPH12A2G049400.1		2823	3382	3113		2969	2952	3532		2540	3119	2811		2038	2227	2251		1359	1192	1442
KPH12A2G049500.1		26599	39242	30597		40290	45345	48434		35506	45661	36928		28939	29569	32414		26271	24078	23880
KPH12A2G049600.1		316	149	310		227	162	223		152	65	207		138	131	121		50	46	200
KPH12A2G049700.1		260	159	207		174	124	162		77	59	109		168	168	120		112	108	146
[truncated: 4,080 more rows]

## Sheet: TableS2
Table S2: Normalized counts of the all expressed genes of Saccharomycopsis fibuligera KJJ81 strain
Gene ID		pH7				pH6				pH5				pH4				pH3
		1	2	3		1	2	3		1	2	3		1	2	3		1	2	3
KJJ81A1G000100.1		11	13	16		15	17	14		17	6	28		15	14	6		14	11	13
KJJ81A1G000200.1		792	687	688		645	769	674		498	446	499		395	301	341		360	375	284
KJJ81A1G000300.1		2144	2203	2420		2323	1829	2192		1447	1338	1505		1223	1185	1255		897	856	927
KJJ81A1G000400.1		1160	1349	1664		2216	2611	2935		2674	3099	3117		2897	2713	2792		2804	2992	2901
KJJ81A1G000500.1		161	153	100		229	356	294		261	260	259		309	330	321		655	595	424
KJJ81A1G000600.1		323	289	265		146	138	110		337	269	310		202	187	257		450	389	341
KJJ81A1G000700.1		40	6	13		54	81	33		1	22	13		1	9	7		1	1	1
KJJ81A1G000800.1		347	351	287		868	823	936		1024	967	1223		885	1008	859		590	688	612
KJJ81A1G000900.1		432	397	457		659	700	645		713	751	696		838	661	745		652	673	656
KJJ81A1G001000.1		1578	1578	1782		1553	1734	1913		1781	1862	1736		1700	1761	1667		1316	1500	1420
KJJ81A1G001100.1		268	297	336		841	1229	1285		1800	1900	1871		1529	1431	1449		3032	3043	2987
KJJ81A1G001200.1		449	405	388		387	339	544		375	392	385		443	367	363		351	318	276
KJJ81A1G001300.1		16376	18505	21908		56490	44514	60340		79052	72214	101735		51086	64220	52590		72404	71406	68186
KJJ81A1G001400.1		632	769	620		794	785	797		786	760	709		704	595	611		816	812	824
KJJ81A1G001500.1		794	730	738		1049	1062	1053		1090	984	1116		943	865	870		1050	1025	910
KJJ81A1G001600.1		50	15	33		59	43	27		11	52	23		43	27	35		30	37	46
KJJ81A1G001700.1		2234	2070	2144		4209	3482	3314		2936	3001	3286		1772	1935	1897		2481	2355	2787
KJJ81A1G001800.1		85981	89065	93696		136975	141276	145533		160879	168800	165684		103331	103249	99392		91270	98945	98458
KJJ81A1G001900.1		3258	3378	3563		2960	2802	3055		2914	2748	3414		4058	4216	3422		4697	5226	5113
KJJ81A1G002000.1		1435	1156	1392		2463	2647	2290		2474	3032	2707		2065	1688	1995		2088	1872	2011
KJJ81A1G002100.1		1	1	1		18	1	1		1	1	17		23	1	1		1	11	1
KJJ81A1G002200.1		76374	71947	70723		178654	156633	163928		195004	209905	201483		106319	120408	125763		118445	113278	110898
KJJ81A1G002300.1		2761	2962	2956		7587	7096	7214		7104	7569	7569		7546	7372	6691		5516	5937	5577
KJJ81A1G002400.1		14	9	17		23	19	23		18	10	32		15	29	5		6	20	18
KJJ81A1G002500.1		30337	30739	31274		34976	38023	39506		49006	46207	47654		40155	38690	38241		81490	77145	77933
KJJ81A1G002600.1		274	306	211		578	607	545		332	410	195		254	223	231		367	351	250
KJJ81A1G002700.1		1117	1196	1049		1639	1620	1572		1370	1333	1412		1610	1482	1482		1185	1335	1233
KJJ81A1G002800.1		4968	4806	4756		3582	3985	3303		2718	2979	2294		2374	1971	2460		1775	1901	2114
KJJ81A1G002900.1		7625	6952	7086		6918	6636	6236		5291	6334	5710		6279	5916	6445		5570	5491	6396
KJJ81A1G003000.1		2008	2181	2133		1748	2112	2061		1996	1797	2030		1632	1625	1618		2387	2481	2271
KJJ81A1G003100.1		1944	1919	1762		1788	1970	2142		2175	2117	2212		2154	1950	1771		2127	2444	2048
KJJ81A1G003200.1		2556	2342	2539		4087	3467	3412		3255	2752	3443		3813	4277	3544		3342	3266	2956
KJJ81A1G003300.1		288	203	264		295	359	353		588	373	459		306	407	349		349	553	535
KJJ81A1G003400.1		198	237	215		130	145	167		121	107	107		260	226	202		239	203	120
KJJ81A1G003500.1		4607	4688	4568		5852	5539	5704		5113	4390	5407		5452	5317	5351		3840	3857	4434
KJJ81A1G003600.1		1358	1538	1578		1861	1771	1857		1526	1372	1365		1127	1109	999		814	767	852
KJJ81A1G003700.1		2099	2317	2147		1282	1674	1766		1488	1365	1630		3014	2761	1876		5289	5341	4396
KJJ81A1G003800.1		935	987	1236		1223	873	990		715	965	1091		558	715	848		1328	1080	1045
KJJ81A1G003900.1		17290	17770	17210		14279	14709	13709		13517	11590	11779		15001	14948	14391		15007	14960	12893
KJJ81A1G004000.1		7435	7797	7414		9112	8157	9366		9335	9383	9742		7732	9032	7686		7958	8613	7749
KJJ81A1G004100.1		2209	2037	1781		2853	2546	2539		3081	2887	2614		3269	3684	3105		4352	3857	3215
KJJ81A1G004200.1		50169	49142	50076		30320	29421	28528		19474	21409	20626		25660	27319	28092		19699	18525	17446
KJJ81A1G004300.1		2991	3533	3518		4535	3317	3445		3208	2809	3256		3352	2892	3456		2930	3003	2676
KJJ81A1G004400.1		9804	9945	10024		13247	12731	13543		11794	11979	12276		6218	6909	6952		5625	5529	6110
KJJ81A1G004500.1		830	730	752		804	783	761		838	655	653		529	536	557		546	574	633
KJJ81A1G004600.1		543	532	454		463	701	628		475	382	413		590	405	462		430	455	408
KJJ81A1G004700.1		84	92	70		209	204	221		204	128	161		159	130	119		254	244	183
KJJ81A1G004800.1		734	661	662		699	814	775		773	623	631		495	491	460		659	651	688
KJJ81A1G004900.1		3996	4237	3796		3693	3874	3510		2838	2940	2995		3043	2424	2783		3613	3602	3532
KJJ81A1G005000.1		511	515	483		293	323	321		184	176	282		377	261	269		455	476	423
KJJ81A1G005100.1		2334	2614	2692		3484	3862	3563		4155	3709	3800		3594	3429	3574		3029	3153	3061
KJJ81A1G005200.1		1	5	1		1	6	1		1	1	1		1	1	1		1	3	1
KJJ81A1G005300.1		337	295	449		552	564	514		411	471	702		580	676	702		565	639	650
KJJ81A1G005400.1		3921	4263	3974		5354	4681	5003		4395	4200	4352		4194	4221	4239		4039	3870	3543
KJJ81A1G005500.1		135	154	155		388	366	394		406	392	430		401	327	342		363	379	371
KJJ81A1G005600.1		44240	40956	42796		135160	107855	112003		135476	163058	146982		71682	82597	87726		83958	82615	84285
KJJ81A1G005700.1		53340	56068	59827		41257	45528	47364		55060	52453	60444		47691	50726	44425		54696	58696	61739
KJJ81A1G005800.1		313	262	357		564	676	552		689	761	764		562	548	613		551	481	380
KJJ81A1G005900.1		1858	1665	1732		2607	2463	2312		2007	1983	1970		2125	2015	2097		1165	1208	1280
KJJ81A1G006000.1		164668	158264	153797		177154	161541	168651		199197	195653	202896		200971	229078	195484		205913	202609	192629
KJJ81A1G006100.1		104	77	60		147	141	144		159	117	173		203	207	135		98	170	171
KJJ81A1G006200.1		1074	916	858		552	657	632		451	387	420		780	785	589		820	935	630
KJJ81A1G006300.1		843	801	768		713	523	662		865	1280	1430		573	647	412		912	1666	1161
KJJ81A1G006400.1		1	9	9		64	37	27		44	40	27		35	38	37		32	1	36
KJJ81A1G006500.1		177	198	168		663	595	671		748	838	702		512	510	568		540	504	625
KJJ81A1G006600.1		1007	1233	1114		1082	1454	1175		1306	1069	1164		1036	835	814		935	923	964
KJJ81A1G006700.1		2158	2141	2324		4282	4345	4033		5971	6045	6289		3347	3457	3910		4380	4931	5180
KJJ81A1G006800.1		1688	1760	1328		4385	4412	4271		2276	1813	1617		1715	1625	1763		1811	1632	1316
KJJ81A1G006900.1		701	677	733		528	677	672		541	485	508		401	407	381		316	369	318
KJJ81A1G007000.1		144	136	147		309	350	273		182	166	166		229	211	177		376	392	346
KJJ81A1G007100.1		367	460	375		990	1040	1051		617	686	761		787	727	567		744	820	727
KJJ81A1G007200.1		1250	1276	1260		1544	1574	1466		1546	1304	1278		1580	1713	1595		1920	1906	1917
KJJ81A1G007300.1		98	104	62		158	188	223		232	174	203		341	309	279		264	268	273
KJJ81A1G007400.1		1347	1275	1152		1953	2691	2839		2834	2471	2565		2168	2043	2081		3211	3033	2951
KJJ81A1G007500.1		1297	1523	1510		365	558	575		274	244	212		57	58	58		44	36	51
KJJ81A1G007600.1		9491	9437	9212		7246	7459	7130		8453	8657	8235		12803	12890	12922		8094	7839	7956
KJJ81A1G007700.1		25	60	24		225	166	176		148	120	145		8	40	13		1	8	4
KJJ81A1G007800.1		23200	21090	23422		38076	34910	38900		20467	19614	21550		37517	39442	34061		9269	9804	8770
KJJ81A1G007900.1		2804	2818	2939		3664	4082	4298		3408	3225	3672		5514	5072	4939		2816	2977	2752
KJJ81A1G008000.1		6969	6703	6516		4366	3301	4319		2581	3047	3651		4912	4400	3599		4486	4121	3355
KJJ81A1G008100.1		109	122	79		158	196	270		240	289	282		263	380	393		305	361	338
KJJ81A1G008200.1		755	784	942		962	977	1165		893	936	902		938	1071	972		1281	1284	1055
KJJ81A1G008300.1		1758	2020	1795		1162	1173	1250		739	684	847		968	824	913		715	726	791
KJJ81A1G008400.1		2212	2195	1954		2140	2416	2427		2500	2628	2677		2952	2683	2258		2700	2808	2435
KJJ81A1G008500.1		1807	1881	1688		941	1262	1156		1073	811	873		1833	1527	1572		1477	1525	1492
KJJ81A1G008600.1		52	43	56		43	76	72		58	55	68		66	55	50		51	35	56
KJJ81A1G008700.1		61	50	22		39	46	53		45	51	23		30	32	69		16	34	15
KJJ81A1G008800.1		162	147	118		305	441	357		309	283	288		333	204	259		250	323	298
KJJ81A1G008900.1		389	276	303		893	906	1112		1095	840	917		1054	1057	767		1002	1064	927
KJJ81A1G009000.1		1401	1507	1515		1232	2075	1554		1572	1098	1160		1394	1538	1253		2030	1817	2064
KJJ81A1G009100.1		3625	4025	3713		1557	2116	1908		1366	1049	1152		2386	1748	1806		2962	3477	3083
KJJ81A1G009200.1		91	119	103		181	163	177		207	199	245		193	269	174		170	190	226
KJJ81A1G009300.1		27801	26197	26579		50920	46294	48038		47110	47825	49287		34563	37409	37847		54648	51719	52957
KJJ81A1G009400.1		9606	10269	10465		11376	12575	12758		14361	14340	13462		8602	7831	8117		11492	11691	11273
KJJ81A1G009500.1		9514	8899	9591		10070	8862	10003		10930	10783	10249		10590	10666	9185		11836	11851	11594
KJJ81A1G009600.1		58268	53889	53310		52772	39755	38770		44110	49968	44215		29852	36587	36887		30790	31663	31149
KJJ81A1G009700.1		2538	2275	2269		3838	4133	3570		4762	5319	4870		2652	3010	3125		2894	2492	2712
KJJ81A1G009800.1		920	1004	979		655	759	880		854	629	646		969	833	725		1016	901	860
KJJ81A1G009900.1		333	344	265		716	650	672		703	521	473		647	409	565		653	590	517
KJJ81A1G010000.1		5562	5181	5079		3693	4289	4639		3942	3069	3497		5180	4948	4292		3776	4005	3439
KJJ81A1G010100.2		462	446	463		283	375	440		339	297	375		374	379	369		218	261	223
KJJ81A1G010200.1		193	221	205		368	287	244		217	131	155		140	176	102		275	265	244
KJJ81A1G010300.1		864	886	719		553	405	487		212	155	211		134	191	125		255	207	256
KJJ81A1G010400.1		51998	50935	55729		114257	87851	88444		76224	89571	85049		76049	92369	91515		53153	52294	54758
KJJ81A1G010500.1		2515	2535	2466		2887	2770	2676		2949	2403	2982		2437	2517	2143		2593	2873	2581
KJJ81A1G010600.1		850	722	971		777	774	614		457	472	691		671	560	544		531	573	516
KJJ81A1G010700.1		88	64	80		118	146	168		121	134	135		155	169	134		249	229	231
KJJ81A1G010800.1		1	20	10		32	1	42		10	12	10		7	22	11		15	7	1
KJJ81A1G010900.1		237	198	234		252	280	228		140	181	142		148	221	222		121	188	169
KJJ81A1G011000.1		2534	2339	2505		2294	2234	2266		1789	1537	1941		1901	2325	1600		1996	1834	1781
KJJ81A1G011100.1		1962	1998	1937		1210	1644	1536		1278	1078	1252		1455	1447	1297		1185	1194	1144
KJJ81A1G011200.1		267	273	233		190	272	336		271	187	180		526	371	416		258	265	223
KJJ81A1G011300.1		12	12	29		25	37	18		36	41	24		44	65	50		35	20	24
KJJ81A1G011400.1		4133	4332	4741		3936	3923	4062		3588	3136	4368		5656	4963	3571		2737	3521	3484
KJJ81A1G011500.1		476315	472117	480159		392151	383816	395778		331505	316317	317844		594633	591418	577676		238851	253009	253887
KJJ81A1G011600.1		482	549	512		818	629	730		817	623	1060		906	1117	727		1028	1154	804
KJJ81A1G011700.1		35	100	67		108	215	141		150	158	129		267	165	120		141	157	124
KJJ81A1G011800.1		87	114	108		102	75	67		66	15	27		39	71	75		66	64	84
KJJ81A1G011900.1		2542	2689	2802		3269	3108	3280		2934	2895	3232		3604	3192	3229		2723	2919	2908
KJJ81A1G012000.1		8502	9197	8680		8939	8538	8264		8128	8438	8330		9931	10117	10520		10020	9876	11046
KJJ81A1G012100.1		2755	2787	2855		3776	3710	3815		3734	3539	4057		5564	6446	5444		5322	5431	4768
KJJ81A1G012200.1		953	976	1012		1164	673	1324		1731	908	2017		2101	2899	1235		2318	2886	2685
KJJ81A1G012300.1		2759	2601	2584		4158	4420	4493		4892	4975	4915		4194	4570	4129		4912	5122	4507
KJJ81A1G012400.1		812	802	786		1017	1049	1149		1173	926	1164		795	647	677		1050	1243	1076
KJJ81A1G012500.1		12920	13101	12322		4127	4201	4653		4010	3560	3039		5155	5059	4147		14527	14230	11255
KJJ81A1G012600.1		5527	5733	5862		2444	2613	2339		1867	1876	1827		2123	1815	1750		2202	2533	2410
KJJ81A1G012700.1		847	1114	1400		1200	813	1125		1226	842	1022		1299	1232	916		1257	1532	1513
KJJ81A1G012800.1		153	173	130		239	365	367		457	311	363		405	319	301		600	567	543
KJJ81A1G012900.1		197	199	275		416	504	567		787	703	691		635	674	560		735	764	832
KJJ81A1G013000.1		9	9	1		33	24	37		27	10	9		9	3	14		16	15	18
KJJ81A1G013100.1		3255	3020	4203		2824	2375	2890		2756	2506	2899		4371	4529	4143		3783	4637	3721
KJJ81A1G013200.1		6868	6561	7111		5394	5019	4767		5165	4924	5408		4630	5457	4815		6067	6480	6952
KJJ81A1G013300.1		13202	12728	12165		28270	25512	25779		22098	22129	21415		24291	23942	22796		15734	15141	14928
KJJ81A1G013400.1		20048	18526	20513		55933	48539	51720		68364	70972	76470		45533	55207	47028		55132	55273	53926
KJJ81A1G013500.1		289	358	215		412	359	328		371	325	415		565	417	372		366	434	456
KJJ81A1G013600.1		456	378	419		293	342	380		384	326	386		445	450	426		357	477	413
KJJ81A1G013700.1		711	935	787		872	986	945		1155	689	819		1152	899	785		1621	1476	1020
KJJ81A1G013800.1		1097	1233	1432		1006	1131	825		816	828	615		1136	826	976		789	783	1028
KJJ81A1G013900.1		4401	4272	3470		7466	6463	6854		6521	7193	6040		5930	6154	5614		5922	6174	5140
KJJ81A1G014000.1		717	575	832		1767	1485	1507		1588	1262	1660		2248	1614	1510		1943	1507	1760
KJJ81A1G014100.1		678	741	659		593	787	748		696	682	693		939	676	815		702	788	695
KJJ81A1G014200.1		6505	6443	6045		9583	8848	8501		5786	6303	6038		4948	5210	5357		5111	5298	5007
KJJ81A1G014300.1		1324	1240	1223		1376	1131	1231		287	373	487		457	564	417		55	1	13
KJJ81A1G014400.1		10109	10247	10162		19951	20186	24112		25536	21707	24980		27409	30763	22660		19280	19752	17865
KJJ81A1G014500.1		365	389	334		481	608	549		484	473	492		786	714	603		571	723	563
KJJ81A1G014600.1		6127	5827	5192		2999	3531	3696		3797	3271	3335		4690	4566	3846		6138	6062	5400
KJJ81A1G014700.1		130	247	222		213	79	208		51	88	130		186	55	186		18	100	1
KJJ81A1G014800.1		346	203	253		627	516	347		210	90	346		52	113	54		19	68	141
KJJ81A1G014900.1		1	24	1		1	1	1		1	1	1		1	1	1		1	1	1
KJJ81A1G015000.1		1	1	1		1	1	24		1	27	1		1	17	1		1	1	1
KJJ81A1G015100.1		47	22	89		192	167	1		23	26	1		1	17	1		1	1	1
KJJ81A1G015200.1		3303	3207	3197		1393	1418	1776		1030	803	891		883	771	718		1013	965	834
KJJ81A1G015300.1		549	631	596		685	848	1019		968	891	859		948	832	830		873	974	828
KJJ81A1G015400.1		1154	1262	1259		548	827	739		485	338	479		416	484	326		320	373	353
KJJ81A1G015500.1		3666	3210	3821		4556	3708	3824		4391	3884	3929		2586	2486	2678		2626	2514	2821
KJJ81A1G015600.1		6105	5551	5827		3992	5004	5086		4250	3807	3926		3567	3647	3086		3393	4000	3359
KJJ81A1G015700.1		1	9	1		1	1	10		1	1	1		6	1	1		1	1	1
KJJ81A1G015800.1		441	446	394		452	618	747		732	342	607		485	565	478		647	265	528
KJJ81A1G015900.1		655	660	737		691	1032	996		664	983	1251		1008	1107	891		973	1118	851
KJJ81A1G016000.1		533	628	602		313	540	474		461	432	437		534	507	410		820	805	760
KJJ81A1G016100.1		7156	7216	6371		9355	8721	8252		9676	9723	9022		8666	10169	10579		10366	9813	9714
KJJ81A1G016200.1		980	973	861		1049	888	973		868	932	981		532	831	723		790	704	755
KJJ81A1G016300.1		1374	1340	1400		1327	1247	1427		1275	1201	1435		1291	1251	1292		1019	1169	1157
KJJ81A1G016400.1		32	20	10		11	22	32		21	1	11		14	45	11		1	1	7
KJJ81A1G016500.1		495	515	465		520	626	497		481	520	456		748	634	701		446	499	449
KJJ81A1G016600.1		1282	1205	1254		1295	1624	1531		1553	1255	1428		1780	1657	1543		1595	1482	1405
KJJ81A1G016700.1		853	736	780		914	1056	842		832	813	788		829	709	716		769	584	524
KJJ81A1G016800.1		359	338	342		418	537	455		466	478	433		412	398	429		296	295	283
KJJ81A1G016900.1		482	401	428		461	596	572		465	459	482		516	507	440		524	496	453
KJJ81A1G017000.1		1005	1083	1042		1795	1605	1479		1736	1427	1615		1491	1459	1453		1460	1487	1430
KJJ81A1G017100.1		8203	8220	8896		15334	12088	12249		9352	9774	9956		9213	10281	9866		7703	7409	8728
KJJ81A1G017200.1		190	172	185		402	416	375		408	311	292		426	288	364		577	659	573
KJJ81A1G017300.1		3577	2992	3298		4004	3225	2998		2299	2435	2640		2743	2559	3229		1785	2158	2392
KJJ81A1G017400.1		601	621	460		1043	991	969		1020	776	625		1147	1089	884		1582	1493	1290
KJJ81A1G017500.1		11567	10944	12624		15439	13531	12044		9878	10093	9597		5503	6034	6394		3897	4584	4612
KJJ81A1G017600.1		1478	1541	1511		3482	3974	4115		2995	3274	3501		1933	2076	2096		1622	1760	2031
KJJ81A1G017700.1		244	324	278		516	526	509		412	357	305		413	384	332		439	596	407
KJJ81A1G017800.1		29443	28880	27521		717	622	488		705	900	750		17488	19036	19580		1575	1541	1621
KJJ81A1G017900.1		1619	1651	1536		1280	1615	1501		1605	1566	1720		1750	1728	1749		1526	1386	1584
KJJ81A1G018000.1		163	114	93		201	144	197		129	147	76		128	100	67		132	105	129
KJJ81A1G018100.1		972	931	876		581	623	628		333	357	280		686	692	496		822	665	603
KJJ81A1G018200.1		5240	5084	5757		5281	5375	6018		6409	6239	6451		4910	5511	5068		6387	6469	6713
KJJ81A1G018300.1		6482	6280	6037		9386	7954	7871		8867	9304	9046		7908	8357	8974		7501	6705	7628
KJJ81A1G018400.1		2849	2342	1867		3558	3774	3401		3508	2709	1930		5578	5233	4744		4511	3718	3101
KJJ81A1G018500.1		1921	1887	1696		3234	2578	2698		3076	3052	3064		1272	1190	1394		2426	2507	2429
KJJ81A1G018600.1		306	361	288		252	268	255		348	224	220		284	229	308		411	307	293
KJJ81A1G018700.1		78	97	86		443	459	506		543	325	384		704	852	705		537	523	475
KJJ81A1G018800.1		457	561	707		618	730	665		776	941	862		997	1161	873		857	1048	1002
KJJ81A1G018900.1		6488	6126	6215		23339	18665	20512		18181	21004	17508		22097	21184	21567		14041	12760	11745
KJJ81A1G019000.1		936	955	943		793	841	962		617	618	682		1018	931	1026		599	564	633
KJJ81A1G019100.1		6276	5651	6130		14138	12468	12173		14578	15039	13857		8833	8815	10081		9465	9903	9220
KJJ81A1G019200.1		4380	4779	4241		4119	5151	5104		4728	4462	4470		4735	4223	4371		4421	4461	4294
KJJ81A1G019300.1		2517	2702	2661		1970	2287	2024		2122	2047	2125		2202	1955	2154		1736	1701	1643
KJJ81A1G019400.1		216	58	157		53	44	52		9	39	17		6	12	27		25	28	11
KJJ81A1G019500.1		980	959	946		1773	1449	1582		739	763	752		427	317	361		335	349	340
KJJ81A1G019600.1		8880	8385	8736		6837	7091	6907		5224	5668	5385		7503	7757	8117		3824	3676	3637
KJJ81A1G019700.1		782	768	763		1472	1575	1544		1589	1210	1590		1474	1490	1279		1116	1140	1095
KJJ81A1G019800.1		142	101	93		145	171	195		253	289	142		259	250	208		384	363	327
KJJ81A1G019900.1		76481	75385	78880		94878	94633	99023		115622	118123	115480		90174	94940	98613		115348	116506	119029
KJJ81A1G020000.1		3297	2869	2846		3849	2905	2762		2969	3100	3243		2602	2496	2895		2144	2120	2397
KJJ81A1G020100.1		4623	4771	5011		4119	4975	4801		4288	4469	4511		4805	5040	4572		3340	3563	3356
KJJ81A1G020200.1		2871	2381	2646		1627	1557	2115		1457	1600	1329		2964	2631	2791		4004	3901	3386
KJJ81A1G020300.1		2012	2229	2090		1601	1371	1811		1516	1541	1472		3107	3198	3087		2949	3673	2982
KJJ81A1G020400.1		9513	8773	8870		9671	10549	11867		14252	12424	14819		9646	9770	8491		15786	15847	14730
KJJ81A1G020500.1		373	296	244		325	413	407		373	318	263		382	350	328		341	419	306
KJJ81A1G020600.1		1197	1053	897		1716	1818	1718		1873	1749	1285		2898	2561	2603		2945	2593	1993
KJJ81A1G020700.1		247	396	396		300	409	325		243	313	201		261	327	157		340	395	295
KJJ81A1G020800.1		14868	15911	17559		14496	14007	14713		9495	8791	9809		9323	9128	9524		10492	10765	10845
KJJ81A1G020900.1		1008	899	1008		1375	1594	1785		2201	2156	2448		1940	2208	2088		3755	3561	3421
KJJ81A1G021000.1		43	82	70		92	92	150		147	101	107		113	82	88		116	134	114
KJJ81A1G021100.1		1464	1600	1498		2172	2043	2105		1895	1701	1692		1794	1597	1918		1646	1684	1762
KJJ81A1G021200.1		3855	3485	3931		7435	6470	6892		6472	7556	6670		4955	4492	5296		4757	4871	4782
KJJ81A1G021300.1		470	576	488		1488	1714	1383		1727	1740	1515		1808	1864	1786		1612	1722	1358
KJJ81A1G021400.2		1	7	1		8	1	22		1	1	7		1	10	1		1	1	5
KJJ81A1G021500.1		1133	1150	1297		1050	1085	1167		1213	991	1256		1027	1038	1032		1121	1098	1278
KJJ81A1G021600.1		1088	993	1290		1485	1795	1567		2174	2216	2107		1725	1840	1542		1662	1729	1811
KJJ81A1G021700.1		2747	2670	3082		3473	3113	3542		3881	3595	3363		3738	4519	3306		4188	3478	3332
KJJ81A1G021800.1		60	62	80		67	128	112		82	146	102		100	128	104		234	211	175
KJJ81A1G021900.1		3992	3745	5006		15401	13458	13543		15315	15105	16115		34905	35644	40258		70527	70713	74737
KJJ81A1G022000.1		974	914	954		749	917	1072		850	680	834		565	527	458		663	684	619
KJJ81A1G022100.1		1771	2098	1707		4433	4360	3766		5028	5289	4935		3156	2947	3040		3313	2926	3342
KJJ81A1G022200.1		11132	13023	12357		6706	9830	8181		5069	4797	5457		3694	2745	2588		2031	3986	4408
KJJ81A1G022300.1		438	424	417		698	844	686		809	727	664		843	711	677		1083	969	928
KJJ81A1G022400.1		254	204	206		144	254	155		154	164	145		174	142	94		146	189	134
KJJ81A1G022500.1		1841	2108	2195		2388	2741	2966		3172	2770	3372		2772	3023	2621		2875	2937	2708
KJJ81A1G022600.1		1391	1554	1294		1688	1722	1445		1661	1378	1288		1932	1728	1724		1912	1740	1642
KJJ81A1G022700.1		82802	77501	74386		73467	68861	68206		56583	57940	51946		56462	62917	61880		37851	38587	35663
KJJ81A1G022800.1		669	681	663		456	482	492		341	315	308		419	346	289		274	272	268
KJJ81A1G022900.1		131	164	181		61	67	77		35	47	18		23	13	12		51	65	47
KJJ81A1G023000.1		336	255	291		222	320	294		248	192	203		309	251	218		285	262	218
KJJ81A1G023100.1		18429	17981	18158		14063	14059	14060		12086	12106	12233		11626	10999	12044		8971	9198	8751
KJJ81A1G023200.1		1340	1114	899		1279	1491	1445		1340	1064	1050		1568	1619	1321		1449	1244	1136
KJJ81A1G023300.1		19	5	27		5	10	29		19	16	10		6	3	5		3	18	6
KJJ81A1G023400.1		789	750	740		1229	1783	1640		2098	2073	1807		1727	1469	1535		1962	1918	2000
KJJ81A1G023500.1		139026	143650	147191		89679	93025	101468		68447	62711	69500		86530	87981	83020		161358	166382	157966
KJJ81A1G023600.1		673	652	551		750	852	834		894	792	828		1128	1005	949		691	760	639
KJJ81A1G023700.1		528	675	540		834	791	729		1083	1048	953		760	657	657		974	885	952
KJJ81A1G023800.1		224	237	225		275	170	231		151	115	90		250	172	222		214	152	97
KJJ81A1G023900.1		118	113	182		84	65	55		85	72	64		45	61	37		58	58	57
KJJ81A1G024000.1		444	385	310		1058	1271	1245		1206	994	948		1966	1920	1522		1451	1471	1174
KJJ81A1G024100.1		202	114	144		278	225	292		155	185	221		161	201	155		198	194	188
KJJ81A1G024200.1		323	264	291		483	439	491		522	504	462		486	336	421		508	575	453
KJJ81A1G024300.1		453	470	541		1164	976	750		911	1174	800		679	580	827		883	741	660
KJJ81A1G024400.1		170	153	136		128	110	126		115	50	63		64	57	82		102	92	83
KJJ81A1G024500.1		11120	11789	12161		15344	19213	18458		23276	20897	24129		27703	26285	25433		28658	27763	30627
KJJ81A1G024600.1		427	416	490		433	569	594		789	675	718		798	711	714		1064	1148	1050
KJJ81A1G024700.1		5770	6338	5969		2103	2948	2693		1264	1201	1514		4381	3906	3672		9557	9973	9658
KJJ81A1G024800.1		752	725	820		1565	1495	1677		1518	1565	1515		941	943	939		1483	1436	1259
KJJ81A1G024900.1		167	231	277		287	390	368		382	413	415		477	548	490		352	383	356
KJJ81A1G025000.1		8364	8164	8186		9329	10096	9889		11398	10900	10170		10245	10204	9481		10741	11414	10507
KJJ81A1G025100.1		975	951	918		1039	1373	1200		1167	1058	996		1188	1295	985		1218	1274	1084
KJJ81A1G025200.1		1282	1340	1602		1290	1455	1555		1431	1136	1801		1829	1653	1434		2594	2773	2582
KJJ81A1G025300.1		78	87	72		128	154	135		135	114	153		106	77	94		163	184	157
KJJ81A1G025400.1		230	200	207		212	218	192		166	164	152		165	123	192		272	220	237
KJJ81A1G025500.1		3325	3436	3365		4612	5568	5601		5158	5308	5375		2738	2863	3058		4151	4207	4409
KJJ81A1G025600.1		829	909	1014		961	1022	919		822	759	1124		649	557	606		565	568	574
KJJ81A1G025700.1		968	1108	1072		1781	1732	1758		1659	1973	1760		1381	1777	1789		1404	1438	1400
KJJ81A1G025800.1		5273	4764	5019		4533	4369	4498		4085	4056	4288		5582	6141	6296		3291	3290	3624
KJJ81A1G025900.1		361	369	238		587	481	436		482	406	379		427	255	444		263	266	281
KJJ81A1G026000.1		698	645	718		797	813	740		965	867	922		1156	1172	1002		1052	1139	1090
KJJ81A1G026100.1		152	230	142		328	301	349		284	276	270		342	309	235		422	465	301
KJJ81A1G026200.1		20802	20323	19156		12737	14596	12991		13228	13225	12033		13823	13229	14178		11244	10988	11067
KJJ81A1G026300.1		2498	2241	2805		7013	4263	5745		5771	5721	7077		5136	5549	5559		4049	4295	4001
KJJ81A1G026400.1		1391	1459	1478		2072	2035	1731		1626	1556	1699		1758	1830	1825		1502	1474	1466
KJJ81A1G026500.1		301	248	282		416	404	433		341	294	407		454	368	394		524	450	470
KJJ81A1G026600.1		448	526	384		608	612	647		581	512	577		612	582	572		526	498	495
KJJ81A1G026700.1		4477	4581	4518		2895	3494	3292		2808	2521	2736		3469	3172	3161		2933	3034	2846
KJJ81A1G026800.1		492	472	412		642	615	717		797	635	683		987	863	701		1021	1189	966
KJJ81A1G026900.1		282	240	349		566	410	602		679	669	631		528	627	539		555	569	515
KJJ81A1G027000.1		490	352	504		647	697	766		672	789	769		716	780	738		765	722	699
KJJ81A1G027100.1		90	149	235		184	69	90		88	177	224		117	158	137		271	230	281
KJJ81A1G027200.1		203	171	157		100	145	241		170	135	158		171	201	245		331	312	272
KJJ81A1G027300.1		5004	5128	5161		4226	3726	3194		2680	2400	2146		3109	3019	3263		5367	4697	5376
KJJ81A1G027400.1		3660	3466	3380		7593	5978	6798		4819	5393	4615		7921	7166	8111		5375	5766	6105
KJJ81A1G027500.1		299	374	285		274	241	174		124	106	205		174	111	193		145	141	125
KJJ81A1G027600.1		228	282	206		312	395	344		362	284	321		386	231	339		320	306	341
KJJ81A1G027700.1		187	118	121		165	203	173		173	165	128		203	154	222		392	307	312
KJJ81A1G027800.1		1292	1310	1245		1636	1870	1924		2030	1856	1822		2209	2103	1974		2183	2146	2047
KJJ81A1G027900.1		58	14	42		135	112	124		22	49	80		43	67	97		83	61	63
KJJ81A1G028000.1		65	53	53		28	38	46		45	10	1		6	20	1		13	24	18
KJJ81A1G028100.1		9522	9151	10029		3477	2105	2775		1274	1143	841		410	222	393		249	157	277
KJJ81A1G028200.1		7337	6689	7024		10748	13040	13465		14269	13356	13848		10359	10567	10258		8744	8817	8799
KJJ81A1G028300.1		1999	1933	1902		4491	4291	4082		4627	4184	4564		3162	3561	3361		3876	3974	3786
KJJ81A1G028400.1		1305	1253	1289		2409	2059	2570		2811	2829	2403		2382	2313	2502		1811	1821	1877
KJJ81A1G028500.1		3746	3212	3924		2535	2380	2626		2167	2268	2430		2244	2260	2076		1792	2079	1851
KJJ81A1G028600.2		1916	1594	1360		993	877	954		926	700	583		1298	1171	990		805	918	703
KJJ81A1G028700.1		700	772	609		868	832	891		940	856	860		1008	935	866		1125	1326	1114
KJJ81A1G028800.1		1515	1555	1837		1941	2126	2041		2095	2232	2087		2114	1980	1908		1863	1867	1713
KJJ81A1G028900.1		488	483	459		302	478	482		467	380	412		515	446	424		419	419	444
KJJ81A1G029000.1		83	79	97		159	135	269		219	196	174		360	331	340		562	487	437
KJJ81A1G029100.1		1085	1275	1209		3363	3112	3105		1171	1004	1140		950	849	893		756	735	658
KJJ81A1G029200.1		1072	1202	1123		2208	2140	2039		2260	1977	2044		1467	1431	1619		1372	1420	1363
KJJ81A1G029300.1		2298	2103	2343		2344	2781	2271		2007	2065	1817		1872	1993	2276		2006	1907	1908
KJJ81A1G029400.1		3055	3191	2975		3633	3678	3630		2660	2343	2423		1682	1511	1416		1678	1866	1904
KJJ81A1G029500.1		14698	13979	14944		25054	23699	25231		19189	19354	20304		13590	15090	15676		10960	11566	11548
KJJ81A1G029600.1		1723	1860	1854		1039	1461	1301		1434	1106	1128		1353	983	1142		1333	1474	1424
KJJ81A1G029700.1		571	579	576		504	659	538		541	593	468		835	573	534		567	522	549
KJJ81A1G029800.1		1	62	62		1	22	1		1	25	1		1	1	1		1	1	1
KJJ81A1G029900.1		287	288	242		308	487	425		439	343	348		389	403	345		487	421	352
KJJ81A1G030000.1		174	248	196		289	277	436		374	220	206		403	337	199		486	452	423
KJJ81A1G030100.1		68	54	45		161	151	137		114	130	68		201	166	194		127	116	94
KJJ81A1G030200.1		1350	1044	988		2294	2420	2218		2686	2272	2613		2647	2692	2166		4322	4008	3711
KJJ81A1G030300.1		872	853	822		746	742	705		658	772	661		590	484	553		391	444	603
KJJ81A1G030400.1		2189	2074	1706		1946	2136	1920		2405	2269	1962		4290	3541	3756		6699	6302	6009
KJJ81A1G030500.1		2815	3247	3252		2603	3065	2605		1694	2031	2379		979	617	921		1126	945	1299
KJJ81A1G030600.1		15502	16165	16978		8810	9152	9241		13898	14269	13344		30950	26393	30512		21927	21846	23049
KJJ81A1G030700.1		24106	23377	21155		42762	48259	43735		59864	57679	50703		50357	44096	47326		47821	45897	44575
KJJ81A1G030800.1		9459	9785	9883		5136	5198	5178		4405	4777	4665		5332	5317	5469		4965	5062	5536
KJJ81A1G030900.1		286	222	235		316	472	424		373	407	392		307	389	301		535	632	410
KJJ81A1G031000.1		250	283	247		187	181	265		269	260	327		413	315	343		365	341	314
KJJ81A1G031100.1		5819	5039	5378		13811	11858	13331		14834	14963	15024		11320	13371	11976		11987	12028	10886
KJJ81A1G031200.1		20544	18998	20059		61424	47047	51390		62649	69403	67643		36142	43441	44243		47930	46737	48694
KJJ81A1G031300.1		35897	34694	35664		32327	31525	32352		41063	44360	42809		37697	39165	41675		40071	41350	42808
KJJ81A1G031400.1		63190	67438	72396		58488	47614	44231		30039	32205	32340		31160	28990	32238		42929	43009	48830
KJJ81A1G031500.1		305	288	325		258	259	250		183	163	163		166	126	112		259	267	232
KJJ81A1G031600.1		1083	1027	979		843	962	916		830	784	710		705	621	613		742	748	705
KJJ81A1G031700.1		1	1	1		33	33	27		435	372	416		3857	4358	3306		12185	14651	11300
KJJ81A1G031800.1		1	1	1		1	1	1		15	1	15		29	1	76		74	57	59
KJJ81A1G031900.1		487	424	444		450	476	537		594	510	591		514	615	413		561	567	521
KJJ81A1G032000.1		995	1030	1060		746	990	880		862	760	1031		876	882	804		867	948	876
KJJ81A1G032100.1		40	38	25		123	54	94		13	45	93		78	103	109		114	188	123
KJJ81A1G032200.1		2521	2714	2453		1797	1874	2017		1776	1739	1745		1949	1894	2081		2766	2894	3178
KJJ81A1G032300.1		171	175	131		254	325	273		183	177	175		426	338	299		347	357	331
KJJ81A1G032400.1		39	49	98		66	1	1		13	15	13		1	27	13		1	8	1
KJJ81A1G032500.1		120	79	111		173	183	144		197	179	135		181	147	157		164	175	144
KJJ81A1G032600.1		189	217	182		319	454	475		290	225	270		444	307	367		339	386	375
KJJ81A1G032700.1		19	24	9		49	29	26		28	14	35		15	9	16		25	18	21
KJJ81A1G032800.1		744	656	660		511	558	583		628	570	558		803	705	610		949	1044	865
KJJ81A1G032900.1		432	424	485		633	659	656		570	589	661		618	494	491		754	778	721
KJJ81A1G033000.1		3251	3336	3094		2753	2316	2618		2235	2521	2397		1765	2200	1963		2214	2232	2138
KJJ81A1G033100.1		172647	173851	170068		234713	235563	234325		323751	356278	330358		222516	222910	250707		281823	287000	285025
KJJ81A1G033200.1		2310	2181	2390		5667	4377	4464		5063	5464	5164		2837	3108	3212		2908	2937	2690
KJJ81A1G033300.1		10997	10629	11418		4202	4161	3834		3076	3215	2878		4206	4515	4433		2322	2321	2328
KJJ81A1G033400.1		8297	7417	8029		10860	11200	10414		11458	10780	11019		8201	8915	8053		7042	7551	7056
KJJ81A1G033500.1		655	518	541		450	644	547		571	413	505		902	676	681		648	715	609
KJJ81A1G033600.1		586	627	609		63	71	70		44	28	21		232	237	193		64	76	60
KJJ81A1G033700.1		1	1	22		23	1	1		1	1	1		1	1	1		16	29	45
KJJ81A1G033800.1		17	16	33		53	71	17		34	1	35		56	37	18		74	78	80
KJJ81A1G033900.1		1269	1423	1400		3913	4312	3961		2021	1853	1861		586	398	459		429	447	381
KJJ81A1G034000.1		3612	3269	3303		7219	8554	7744		8846	9020	9074		5575	5485	5836		6254	5932	5844
KJJ81A1G034100.1		5165	5671	5700		10583	12877	13405		11161	9922	11492		6932	6890	6782		7299	7191	6746
KJJ81A1G034200.1		145	191	199		272	357	404		360	286	350		367	310	267		323	374	388
KJJ81A1G034300.1		1946	1981	1756		1079	1332	1300		1338	1051	1174		1437	1159	1211		1505	1603	1498
KJJ81A1G034400.1		2999	2619	2431		5057	5196	4359		5056	4857	5355		3057	3210	3148		2026	1866	2028
KJJ81A1G034500.1		1403	1232	1149		2245	2443	2449		2707	2559	2460		2035	2250	1921		1880	1904	1986
KJJ81A1G034600.1		5277	5207	5548		12633	10066	12328		14733	14544	15511		17001	19496	16672		28798	27266	24391
KJJ81A1G034700.1		951	1119	1028		876	1182	1049		1166	904	970		1510	1309	1305		1034	1090	1016
KJJ81A1G034800.1		15633	15810	16375		23375	21482	21746		19204	19242	20612		22958	24069	25454		14167	14213	14944
KJJ81A1G034900.1		397	388	371		880	869	866		923	870	802		614	561	615		531	550	617
KJJ81A1G035000.1		370	371	414		465	483	490		515	528	534		502	359	423		439	471	463
KJJ81A1G035100.1		481	525	390		693	581	607		631	642	517		696	729	745		607	786	905
KJJ81A1G035200.1		1272	1261	1077		570	843	775		551	450	396		705	541	583		824	866	775
KJJ81A1G035300.1		14171	15648	17190		5767	5562	7155		3573	3302	4017		6841	6629	6412		11081	11355	11034
KJJ81A1G035400.1		525	480	511		393	337	288		389	295	283		867	769	803		576	703	581
KJJ81A1G035500.1		265	280	256		487	506	528		497	460	438		551	502	542		491	483	453
KJJ81A1G035600.1		185	111	111		479	444	514		714	463	645		724	640	580		450	503	396
KJJ81A1G035700.1		768	873	881		1534	1158	1185		1370	1526	1235		1431	1174	1490		1171	1084	1142
KJJ81A1G035800.2		748	646	693		1507	1806	1866		1838	1685	1769		1130	1242	1131		909	914	1058
KJJ81A1G035900.1		2873	2612	3128		4561	4229	5306		6015	5622	7618		6473	7506	4445		6948	7139	6370
KJJ81A1G036000.1		196	243	309		546	495	500		403	281	363		357	272	312		289	256	225
KJJ81A1G036100.1		906	683	654		827	904	950		984	834	992		1014	901	895		1210	1196	1043
KJJ81A1G036200.1		37096	34831	36233		41003	39701	38024		46943	51705	46646		46427	46815	51563		53018	50574	55334
KJJ81A1G036300.1		1344	1316	1166		1273	1344	1319		1133	1044	1196		1555	1256	1538		1315	1174	1255
KJJ81A1G036400.1		262	259	216		314	243	262		145	179	205		852	891	859		711	721	548
KJJ81A1G036500.1		1108	1093	1065		1242	1418	1238		1399	1225	1308		1212	1240	1398		1976	1975	1711
KJJ81A1G036600.1		6094	5876	6073		9801	8347	8603		7234	7747	7743		6752	6221	6666		5490	5457	6267
KJJ81A1G036700.1		1630	1772	1539		4993	4824	3806		4412	4580	4643		3990	3700	4059		2640	2687	2994
KJJ81A1G036800.1		1775	1751	2020		2203	1878	2197		1841	1673	1602		2733	2220	2550		1809	2013	2050
KJJ81A1G036900.1		879	836	640		993	1476	1414		1081	975	931		1297	1031	1346		1148	1001	947
KJJ81A1G037000.1		340	379	218		408	421	348		378	316	340		423	448	535		435	392	419
KJJ81A1G037100.1		7247	7999	7208		6459	7125	7241		7137	6983	7183		7469	7804	7166		5952	6547	6028
KJJ81A1G037200.1		587	617	561		710	762	775		671	670	732		753	601	671		574	580	614
KJJ81A1G037300.1		38898	35586	36837		40081	34837	38783		47414	48738	47660		46413	54083	53075		54723	54199	49635
KJJ81A1G037400.1		803	889	1068		1517	1179	1396		1185	1209	1067		1014	1178	1258		1151	1152	982
KJJ81A1G037500.1		11881	11778	11562		13805	13421	13344		13370	14144	12663		11787	13207	11819		11052	11727	11296
KJJ81A1G037600.1		3103	2921	2998		6237	6335	7006		7793	7133	7452		6229	6985	5071		6681	6970	6109
KJJ81A1G037700.1		292	310	317		376	424	440		470	432	413		615	538	495		450	541	445
KJJ81A1G037800.1		6089	6153	6131		9331	10581	11115		10260	10192	9933		11534	12295	11176		6514	6712	6356
KJJ81A1G037900.1		2031	1841	1961		1019	1102	1134		875	679	841		1813	1516	1350		1242	1348	1233
KJJ81A1G038000.1		18309	18502	19559		43843	33045	33333		31134	37452	35691		34698	38014	40346		23233	22502	21300
KJJ81A1G038100.1		2565	2466	2851		2308	2778	2573		1400	1241	1423		1925	2058	2086		1032	1244	1117
KJJ81A1G038200.1		7656	8188	8773		6805	5983	6573		5222	4704	5328		11634	11663	9700		10462	12471	10685
KJJ81A1G038300.1		154	131	255		208	116	106		120	119	97		42	57	91		52	57	64
KJJ81A1G038400.1		2785	2673	2637		2654	2993	2545		2618	3183	2055		2693	3124	3026		2273	2771	2320
KJJ81A1G038500.1		9912	8805	10250		21627	17266	17540		14914	14317	15084		15810	17480	20001		11708	9920	9742
KJJ81A1G038600.1		1003	736	864		1657	1430	1445		2141	2115	1727		2442	1976	1645		3580	4022	2902
KJJ81A1G038700.1		703	844	871		823	913	1047		975	942	1106		1126	875	840		1086	1114	1247
KJJ81A1G038800.1		563	447	502		139	131	72		63	40	50		42	60	29		10	41	38
KJJ81A1G038900.1		71	71	72		95	108	160		104	80	62		121	109	95		217	252	204
KJJ81A1G039000.1		72	136	55		412	293	317		353	275	144		393	365	396		71	129	95
KJJ81A1G039100.1		615	615	600		2258	2682	2634		3044	2586	2465		3696	3399	3632		2627	2664	2447
KJJ81A1G039200.1		317	360	305		404	547	474		589	623	544		579	500	545		563	597	523
KJJ81A1G039300.1		6461	6349	6159		8110	7542	7779		8744	8848	8685		6996	8571	7701		7967	8059	7578
KJJ81A1G039400.1		152	245	268		222	257	241		259	251	287		259	256	335		250	270	228
KJJ81A1G039500.1		5397	5362	5767		2800	2751	2960		1841	2018	2016		3130	3500	2982		3257	2736	3139
KJJ81A1G039600.1		1177	1126	1237		704	1002	885		812	644	669		764	644	648		746	749	730
KJJ81A1G039700.1		18014	19035	19794		21807	21446	23779		42719	41712	43460		38639	43130	42953		63137	63529	59956
KJJ81A1G039800.1		6441	6529	6415		19780	24627	20975		23155	22879	21240		14392	13147	14518		10037	9441	10083
KJJ81A1G039900.1		86	77	92		134	160	173		185	123	204		133	162	170		189	170	188
KJJ81A1G040000.1		266	273	273		110	66	94		85	57	93		131	66	125		77	83	118
KJJ81A1G040100.1		6605	6503	6040		4176	4965	4617		4114	3804	3929		6580	6242	6350		5751	5878	6074
KJJ81A1G040200.1		278	293	206		663	755	464		303	452	216		281	196	252		658	573	631
KJJ81A1G040300.1		397	426	463		260	304	320		279	225	317		257	228	225		216	231	260
KJJ81A1G040400.1		1456	1438	1417		1130	1538	1559		1553	1457	1327		1683	1283	1503		1499	1566	1472
KJJ81A1G040500.1		2460	2387	2274		2963	2929	2205		2083	2430	2139		1727	1445	1842		1533	1298	1510
KJJ81A1G040600.1		1815	1516	1697		1968	1726	1674		1649	1694	1972		1747	1651	1619		2010	2162	2067
KJJ81A1G040700.1		2028	2221	2441		2517	2943	2897		2959	2208	3184		2694	2617	2152		2634	3688	3075
KJJ81A1G040800.1		455	353	378		957	1066	1131		1408	1277	1184		1267	1074	1209		1918	1913	1635
KJJ81A1G040900.1		101	48	143		720	666	630		371	311	427		213	248	180		643	643	332
KJJ81A1G041000.1		965	939	731		1663	984	1299		777	667	439		672	899	762		530	379	246
KJJ81A1G041100.1		1263	1108	1197		1131	1074	1277		1107	1158	1319		1031	924	909		1830	1978	1844
KJJ81A1G041200.1		1735	1425	1779		7192	6009	5357		6926	8060	6201		5615	5125	6224		4260	4000	4234
KJJ81A1G041300.1		563	651	619		912	911	728		900	698	785		892	727	778		803	618	666
KJJ81A1G041400.1		310	377	341		624	730	757		714	708	716		649	758	849		901	812	919
KJJ81A1G041500.1		1968	2020	2035		1597	1603	1586		1367	1225	1331		1445	1371	1102		1891	1973	1899
KJJ81A1G041600.1		26615	27107	25707		32330	39154	37188		46047	46547	45383		34651	30854	37588		39274	39906	41476
KJJ81A1G041700.1		9669	10777	10392		8685	8209	7560		6534	7862	7181		6907	6719	7227		1637	1520	1667
KJJ81A1G041800.1		293	370	380		393	463	461		417	375	424		760	649	650		1137	1073	1206
KJJ81A1G041900.1		67	114	76		62	82	94		53	83	74		118	109	102		328	188	199
KJJ81A1G042000.1		1787	1888	1674		2605	2877	2832		2405	2369	2512		1539	1365	1332		1885	2058	1966
KJJ81A1G042100.1		219	183	171		420	450	503		462	372	403		385	348	235		463	558	402
KJJ81A1G042200.1		797	790	662		287	411	302		179	205	250		265	236	255		383	342	327
KJJ81A1G042300.1		2902	2644	2696		2694	2784	2966		2363	2010	2057		3280	2890	3034		1811	1833	1859
KJJ81A1G042400.1		229	182	177		196	170	230		165	161	148		209	202	185		227	233	196
KJJ81A1G042500.1		2252	2205	2121		1956	1808	1962		1768	1357	1479		1540	1541	1463		1147	1441	1501
KJJ81A1G042600.1		904	885	941		834	951	1016		994	814	861		1107	1109	792		1048	1240	1072
KJJ81A1G042700.1		793	632	633		1418	1161	1243		1461	1354	1622		1080	1209	911		1664	1645	1587
KJJ81A1G042800.1		560	426	462		1404	1540	1750		1753	1870	1764		626	711	676		1452	1403	1471
KJJ81A1G042900.1		174	202	191		487	508	547		316	309	309		383	401	403		313	295	283
KJJ81A1G043000.1		402	229	330		551	454	602		578	494	557		511	537	536		461	423	428
KJJ81A1G043100.1		542	747	709		916	1063	1047		1026	1053	1071		1359	928	954		1068	1179	1073
KJJ81A1G043200.1		2327	2341	2499		2118	2080	1857		1472	1639	1960		1382	1575	1569		1305	1272	1446
KJJ81A1G043300.1		6394	6588	6409		4838	4989	5156		4334	4097	4788		4646	4759	4241		4558	4945	4381
KJJ81A1G043400.1		1022	1131	1028		633	1016	953		773	728	716		942	809	781		806	812	745
KJJ81A1G043500.1		718	702	607		1274	928	1005		995	1059	992		1001	993	909		748	654	814
KJJ81A1G043600.1		552	587	603		398	541	641		583	472	531		652	786	730		704	886	843
KJJ81A1G043700.1		457	511	422		474	568	640		501	512	492		618	561	484		666	723	577
KJJ81A1G043800.1		998	1036	1175		1273	1403	1401		1428	1139	1238		1345	1184	1266		1073	997	1030
KJJ81A1G043900.1		5874	5587	5857		22266	24503	25466		25734	23130	25144		22461	22279	19922		14524	15192	14512
KJJ81A1G044000.1		1845	1694	1918		2619	2086	2053		2181	1833	2187		1918	1773	1836		1619	1439	1391
KJJ81A1G044100.1		1503	1610	1512		541	792	709		482	354	420		562	422	436		745	756	741
KJJ81A1G044200.1		2139	2602	2511		1424	1693	1187		996	1220	1084		1203	1002	1157		836	694	913
KJJ81A1G044300.1		4425	4543	4821		2464	2293	2114		1710	1743	1801		1603	1608	1886		1444	1458	1539
KJJ81A1G044400.1		534	501	518		343	385	302		301	274	241		317	346	353		307	277	256
KJJ81A1G044500.1		98	105	99		104	156	121		96	66	118		123	78	100		148	123	140
KJJ81A1G044600.1		1517	1650	1705		2235	1784	1859		2140	1963	1868		2485	2423	2151		2228	2539	2052
KJJ81A1G044700.1		275	256	304		570	529	427		443	388	482		322	353	268		742	605	566
KJJ81A1G044800.1		2311	1894	2176		3988	3332	3639		4535	4472	4586		3368	3940	3402		2767	2665	3135
KJJ81A1G044900.1		2562	2507	2477		5484	6342	6087		4159	4125	4209		2274	2222	2294		2173	2023	1997
KJJ81A1G045000.1		6068	6335	5445		8192	10531	9907		10172	8700	9013		7821	5910	6765		6575	6300	6637
KJJ81A1G045100.1		83842	71977	73178		64391	41802	46796		32478	40155	36746		28652	35196	39484		30077	29719	29657
KJJ81A1G045200.1		1972	2587	2177		2706	2452	2018		1358	2043	1539		1387	1309	1288		1373	1136	1223
KJJ81A1G045300.1		190	208	164		253	381	306		175	240	242		281	284	288		302	228	311
KJJ81A1G045400.1		292	257	300		455	436	440		310	203	309		337	278	293		348	349	301
KJJ81A1G045500.1		17	1	1		1	6	6		1	6	17		4	4	18		8	18	8
KJJ81A1G045600.1		226	247	251		388	511	457		630	521	558		602	459	560		598	597	630
KJJ81A1G045700.1		39401	33722	29749		73039	63903	63333		89161	96089	81957		62578	72397	72347		80440	73323	71638
KJJ81A1G045800.1		4118	4011	4120		2100	1947	2246		1710	1596	1527		1458	1244	1199		1524	1669	1586
KJJ81A1G045900.1		495	485	592		470	509	568		542	482	582		468	382	390		489	437	431
KJJ81A1G046000.1		1849	1786	1461		1847	1428	1511		1349	1091	1014		1582	1305	1796		1451	1661	1102
KJJ81A1G046100.1		223	278	237		250	281	240		230	227	260		166	172	217		200	163	154
KJJ81A1G046200.1		1617	1590	1559		3588	3558	3669		4622	4751	4909		2928	3121	3067		3096	3256	3622
KJJ81A1G046300.1		1383	1554	1696		283	688	449		200	156	114		307	304	357		58	36	91
KJJ81A1G046400.1		78	39	56		80	113	78		77	67	30		85	84	83		74	78	69
KJJ81A1G046500.1		640	796	739		563	663	587		476	414	509		634	705	618		634	600	566
KJJ81A1G046600.1		3538	3504	3643		4458	5716	5541		6155	5329	5970		5523	4936	4325		5974	6230	5913
KJJ81A1G046700.1		3797	3886	4044		9026	8088	8968		8665	8113	9166		12154	11712	10888		7073	7241	6790
KJJ81A1G046800.1		315	347	358		612	661	643		574	520	623		588	622	472		651	633	622
KJJ81A1G046900.2		417	459	380		457	593	527		635	496	486		758	594	553		768	824	664
KJJ81A1G047000.1		1486	1371	1428		1507	1735	1621		1306	1413	1270		1184	988	1384		963	1025	1123
KJJ81A1G047100.1		43872	41502	42248		35908	32404	32373		27770	29364	28987		23484	24986	28195		29320	28273	29079
KJJ81A1G047200.1		363	224	282		310	524	516		583	722	581		701	743	673		933	775	822
KJJ81A1G047300.1		122	145	118		121	168	163		162	118	151		256	178	170		198	237	196
KJJ81A1G047400.1		567	498	615		617	712	718		635	590	506		631	376	570		682	508	680
KJJ81A1G047500.1		3611	3448	3684		3872	3598	3305		4039	3865	3872		3424	3718	3487		3695	3662	3791
KJJ81A1G047600.1		1501	1565	1644		2009	1991	2138		1326	1227	1438		1472	1277	1145		3000	3132	3057
KJJ81A1G047700.1		404	397	298		481	443	632		607	504	557		515	494	563		596	668	596
KJJ81A1G047800.1		1741	1780	1419		832	1052	916		547	557	461		726	537	568		590	522	409
KJJ81A1G047900.1		114	124	120		50	71	47		73	37	30		89	105	93		38	52	38
KJJ81A1G048000.1		22553	20606	23724		28185	25233	27895		34434	32205	38853		28294	32444	24199		41215	44664	41892
KJJ81A1G048100.1		249	250	241		308	383	315		387	358	359		376	425	391		464	505	433
KJJ81A1G048200.1		1053	966	1099		751	858	875		722	677	891		862	998	835		453	435	552
KJJ81A1G048300.1		17994	16228	17056		13838	13681	11820		9087	10049	10643		12342	11637	12779		6393	5996	6156
KJJ81A1G048400.1		16659	15175	16369		20612	19198	19515		25735	25256	26481		22640	27149	25570		28856	27975	28449
KJJ81A1G048500.1		809	800	801		1791	1660	1843		710	702	766		335	216	290		412	462	317
KJJ81A1G048600.1		6291	6357	6705		12091	8577	8522		7634	9051	8359		10455	9850	10271		7079	7242	6862
KJJ81A1G048700.1		58	92	104		88	115	129		80	123	89		73	96	95		86	99	59
KJJ81A1G048800.1		268	344	211		454	416	269		172	263	234		137	165	107		108	97	108
KJJ81A1G048900.1		589	491	388		677	665	818		615	734	680		820	767	703		882	963	891
KJJ81A1G049000.1		3568	3921	4302		2767	2696	2499		2535	2382	2742		2398	2112	2729		1647	1601	2151
KJJ81A1G049100.1		97	125	50		180	135	177		121	149	114		126	106	117		169	208	203
KJJ81A1G049200.1		341	261	318		327	363	216		270	201	267		353	246	227		353	261	255
KJJ81A1G049300.1		857	944	697		2045	1982	1553		1687	1507	1234		967	827	1163		1300	1319	1580
KJJ81A1G049400.1		123	129	129		178	178	155		146	131	194		252	228	211		280	355	230
KJJ81A1G049500.1		452	494	430		509	759	521		777	458	610		750	574	300		353	593	581
KJJ81A1G049600.1		295	412	355		437	544	488		598	507	548		564	401	380		627	767	680
KJJ81A1G049700.1		8419	8839	8515		6521	6641	6899		7562	7622	7397		12924	11440	13380		8744	9517	8875
KJJ81A1G049800.1		269	302	314		801	710	405		481	550	501		469	449	424		564	508	476
KJJ81A1G049900.1		393	376	406		335	441	425		383	295	353		419	374	276		350	341	310
KJJ81A1G050000.1		280	273	241		366	370	440		421	367	340		463	425	340		528	511	383
KJJ81A1G050100.1		174	355	237		204	203	150		49	70	62		49	18	51		89	80	49
KJJ81A1G050200.1		33	54	85		33	50	41		8	9	33		1	1	8		1	1	1
KJJ81A1G050300.1		13134	12633	14246		19548	15941	15594		13770	15479	13896		12541	12014	14080		9519	9498	9656
KJJ81A1G050400.1		3200	3500	3355		2707	2149	2295		1930	1784	1900		2425	2326	2816		1573	1625	1509
KJJ81A1G050500.1		215	146	233		178	83	277		70	184	225		153	274	73		65	118	155
KJJ81A1G050600.1		572	583	679		665	849	904		819	943	966		819	727	892		689	808	969
KJJ81A1G050700.1		48615	49717	54251		144090	110648	125709		143364	152654	152655		98152	112981	114429		106670	103004	99161
KJJ81A1G050800.1		341	220	221		337	286	373		198	268	238		131	164	112		152	105	117
KJJ81A1G050900.1		2706	2424	2438		3009	2803	3004		3262	2984	3184		3466	3366	3260		4309	4082	3505
KJJ81A1G051000.1		734	701	723		1070	1099	1175		1221	1172	1042		1546	1326	1354		2398	2562	2188
KJJ81A1G051100.1		1116	1177	1091		1891	1851	1922		1839	2088	2086		1693	1684	1798		1388	1266	1386
KJJ81A1G051300.1		1807	1621	1816		1595	1884	1942		1995	1645	1812		3206	2834	2851		2342	2337	2293
KJJ81A1G051400.1		1422	1291	1430		1882	1531	1395		1053	1134	991		926	1196	1044		1079	1064	1086
KJJ81A1G051500.1		627	868	707		743	712	782		528	474	394		752	702	649		712	814	910
KJJ81A1G051600.1		223	212	277		686	544	896		898	820	864		1049	1110	674		807	1181	916
KJJ81A1G051700.1		1951	2134	1888		2916	3056	3507		3806	3302	3602		4706	4668	4437		5093	4999	4730
KJJ81A1G051800.1		58164	60635	68810		41727	35902	40962		40010	38002	48694		42634	51002	39323		79469	84377	82430
KJJ81A1G051900.1		8966	9012	9463		6390	6017	5709		5772	5768	5702		7047	7013	6261		7770	8240	7978
KJJ81A1G052000.1		83706	78291	73273		54738	44133	50452		38887	43065	41799		52119	61115	56351		77984	81157	68843
KJJ81A1G052100.1		629	482	576		540	641	595		661	638	602		552	433	418		527	515	492
KJJ81A1G052200.1		5934	5963	5931		4687	4990	5050		5286	5060	5265		5929	6282	6149		12634	12221	12506
KJJ81A1G052300.1		2248	1961	2049		5942	5851	6003		5964	5695	5472		4282	4541	4045		4439	4602	4259
KJJ81A1G052400.1		801	896	953		666	714	703		624	568	526		712	630	677		504	609	630
KJJ81A1G052500.1		117	90	123		40	48	69		38	63	65		25	15	13		25	22	23
KJJ81A1G052600.1		1453	1237	1292		1767	2277	1980		2229	2287	2152		1360	1331	1386		1655	1735	1746
KJJ81A1G052700.1		858	1134	1070		1777	1859	1969		2153	1954	2032		1554	1420	1530		1646	1483	1536
KJJ81A1G052800.1		1	1	8		18	9	9		1	1	9		6	12	9		1	6	1
KJJ81A1G052900.1		368	355	396		339	405	405		403	407	458		687	694	677		912	957	974
KJJ81A1G053000.1		958	872	1007		1035	965	1009		1035	880	859		808	826	810		973	967	962
KJJ81A1G053100.1		58841	58928	60691		88394	94001	92773		89473	89291	88992		95671	98659	102143		64243	63530	65508
KJJ81A1G053200.1		708	684	636		2506	2794	2358		2074	1900	2057		2674	2472	2740		1367	1501	1323
KJJ81A1G053300.1		11666	12174	12272		12255	13758	13945		15192	14269	15285		12641	10837	10721		14956	15103	14430
KJJ81A1G053400.1		51003	50941	51589		63194	59957	62447		97815	104000	102078		68655	72719	75416		97048	101593	98344
KJJ81A1G053500.1		3960	3970	3804		4686	5903	5622		5529	5433	5084		4903	4195	4305		4245	4376	3819
KJJ81A1G053600.1		2616	2809	2692		2436	2814	2523		2232	1850	1965		2801	2427	2671		1787	1957	1665
KJJ81A1G053700.1		21255	21804	23247		10415	10191	10109		8238	7515	7602		14584	14501	13922		14759	15002	14499
KJJ81A1G053800.1		2565	2257	2532		1284	775	1506		1009	663	1045		1274	1234	1125		1296	1472	1492
KJJ81A1G053900.1		394	347	348		947	928	835		872	850	731		970	766	909		650	661	723
KJJ81A1G054000.1		1765	1861	1627		1666	1771	1715		2034	1584	2207		1670	1752	2252		1920	2101	1674
KJJ81A1G054100.1		453	596	553		825	1199	996		1305	1206	1085		858	998	934		696	756	761
KJJ81A1G054200.1		86	90	95		149	114	186		121	100	74		97	105	105		99	113	107
KJJ81A1G054300.1		438	357	412		468	348	289		289	217	279		354	350	348		246	314	311
KJJ81A1G054400.1		232	265	328		299	203	213		33	52	40		13	5	7		1	1	1
KJJ81A1G054500.1		783	855	846		1073	1257	1229		1358	1418	1328		1470	1370	1471		1502	1416	1375
KJJ81A1G054600.1		6761	7034	7147		12938	10275	10003		8690	9666	9383		8501	10009	11355		5723	5595	5973
KJJ81A1G054700.1		15284	13881	14125		14844	14108	13878		13220	14644	13158		12142	13471	13509		9182	8903	9144
KJJ81A1G054800.1		5010	4911	5037		4329	3655	3566		2942	3103	3713		3874	3781	3484		3616	3578	3306
KJJ81A1G054900.1		25449	25119	25234		28160	27411	27698		24559	25367	25829		21695	22865	23182		18769	19408	19194
KJJ81A1G055000.1		287	248	253		313	331	309		280	210	178		272	188	209		323	380	281
KJJ81A1G055100.1		3808	3356	3185		2879	3614	3800		3767	3172	3684		3119	3463	2897		3913	3764	3306
KJJ81A1G055200.1		1055	1063	885		1402	1165	1147		1125	1146	1119		1374	710	1218		750	1005	1053
KJJ81A1G055300.1		331	312	245		267	274	267		207	193	207		231	184	169		288	218	252
KJJ81A1G055400.1		1912	2007	2154		3680	3655	3446		3590	4038	4297		2548	2926	2668		2780	2592	2813
KJJ81A1G055500.1		1	8	1		1	42	17		24	28	25		21	17	1		6	42	44
KJJ81A1G055600.1		4348	4442	4139		4079	4422	4313		4869	4375	4331		3275	3411	3553		4687	4917	4730
KJJ81A1G055700.1		332	283	290		324	626	563		474	322	332		608	548	427		610	658	532
KJJ81A1G055800.1		37832	38977	38190		49842	49364	47044		41448	42967	41849		30159	28955	31728		22674	21544	23846
KJJ81A1G055900.1		2180	1926	2195		3341	3674	3783		3414	3388	3706		3383	3186	3474		2071	2234	2140
KJJ81A1G056000.1		618	571	636		814	994	996		1173	882	981		1755	1547	1404		1163	1246	1182
KJJ81A1G056100.1		149	185	210		214	221	172		195	130	176		382	245	244		358	392	313
KJJ81A1G056200.1		282	257	300		273	302	316		266	192	260		370	275	307		248	321	223
KJJ81A1G056300.1		357	339	340		746	561	731		812	544	789		513	693	478		581	657	653
KJJ81A1G056400.1		1597	1860	1771		2040	1861	1849		1934	1730	1756		1743	1648	1765		1347	1326	1367
KJJ81A1G056500.1		4487	4654	5141		5901	5580	6518		6391	5256	7354		4465	5402	3451		4556	4605	4716
KJJ81A1G056600.1		1118	801	1134		1877	1289	1545		1875	1569	1834		1802	1475	1347		1263	1326	1379
KJJ81A1G056700.1		1644	1581	1543		849	961	1004		748	611	748		1337	1071	983		1041	1139	913
KJJ81A1G056800.1		5458	5624	5924		12832	11762	11721		10960	11205	11798		11853	11555	11981		6578	7106	7275
KJJ81A1G056900.1		9007	8562	9180		25858	21756	20149		22376	24720	24414		20345	21858	24201		13857	13473	14439
KJJ81A1G057000.1		1074	987	964		965	1023	1191		1322	953	1153		1262	1405	927		974	1106	1031
KJJ81A1G057100.1		410	324	377		628	799	758		725	706	590		705	612	527		593	702	642
KJJ81A1G057200.1		75	101	91		70	77	86		67	69	106		62	29	70		5	9	18
KJJ81A1G057300.1		6708	6515	5807		4099	4163	4244		3523	3228	2982		993	1050	917		85	132	171
KJJ81A1G057400.1		866	619	782		951	928	743		887	714	741		948	813	775		622	549	495
KJJ81A1G057500.1		1798	1863	1660		1515	1638	1647		1325	1412	1480		1378	1304	1430		1211	1374	1371
KJJ81A1G057600.1		244	217	209		320	387	407		450	343	335		402	382	313		446	510	353
KJJ81A1G057700.1		556	596	674		588	645	858		611	481	574		507	438	418		379	416	464
KJJ81A1G057800.1		4596	4329	5253		2916	4549	4859		5693	3493	6150		4623	5375	3569		4693	4535	3293
KJJ81A1G057900.1		16188	15149	14555		19070	15150	13690		12683	13591	13007		12407	13628	14221		10102	8965	9122
KJJ81A1G058000.1		1129	1111	1271		3762	4652	4419		5006	4451	5470		5200	5216	6015		3729	3360	3810
KJJ81A1G058100.1		59431	57752	61554		79224	68328	68816		68572	76006	72013		66326	69976	73496		62585	59301	62405
KJJ81A1G058200.1		7033	6572	7124		17153	18572	18667		15698	15196	15631		14454	13597	15297		7527	7314	7637
KJJ81A1G058300.1		27158	27134	27757		42072	41966	45212		50514	51113	51028		50385	53079	52773		74912	74688	72950
KJJ81A1G058400.1		4901	5105	4695		5834	5654	5261		4515	4478	4393		5060	3859	4523		2990	3112	3208
KJJ81A1G058500.1		57	80	54		20	30	25		12	3	12		11	5	8		7	2	2
KJJ81A1G058600.1		1595	1641	1682		4748	4643	4842		7400	7610	6703		4272	4469	4490		7728	7758	7443
KJJ81A1G058700.1		897	793	738		729	661	920		643	494	502		1051	833	866		1258	1102	891
KJJ81A1G058800.1		2424	2397	2427		1505	1527	1669		1136	1384	1367		2044	2511	2258		1523	1427	1528
KJJ81A1G058900.1		6047	5222	6019		8514	7386	7473		6239	6644	7046		5691	6040	5571		6576	6220	6825
KJJ81A1G059000.1		784	830	700		1359	1186	1207		1007	850	785		799	652	746		920	949	874
KJJ81A1G059100.1		4383	4079	4323		8017	7562	9653		8275	6400	8039		12895	11208	10544		7874	7876	7592
KJJ81A1G059200.1		117	128	93		389	319	437		205	262	221		264	217	244		166	110	53
KJJ81A1G059300.1		264	165	151		399	382	460		280	243	258		546	510	393		539	520	393
KJJ81A1G059400.1		241	187	232		304	413	368		384	397	329		472	348	342		382	429	343
KJJ81A1G059500.1		280	284	212		218	258	305		261	209	196		301	251	245		319	319	257
KJJ81A1G059600.1		120	126	115		234	208	187		148	156	114		180	127	123		171	123	171
KJJ81A1G059700.1		7161	7330	7318		12892	12909	12183		10505	11129	10788		10789	10484	10862		5241	5170	5516
KJJ81A1G059800.1		820	747	741		1531	1884	1771		1618	1439	1534		2245	1946	1958		1087	1113	1117
KJJ81A1G059900.1		1924	2054	1812		2282	2417	2542		2259	2715	2555		2214	2295	2185		2142	2285	2315
KJJ81A1G060000.1		2841	3330	3088		6001	4443	4908		4272	4636	4232		4415	4684	5191		3281	3287	3324
KJJ81A1G060100.1		320	432	379		963	974	938		1037	902	905		515	489	501		731	609	661
KJJ81A1G060200.1		6478	6317	6452		9722	10535	10121		12011	11668	10627		7112	6434	6947		7120	6672	6622
KJJ81A1G060300.1		24586	25057	25162		23552	22463	20670		17927	18522	19157		19884	21878	22611		18019	16937	18692
KJJ81A1G060400.1		1796	2234	2614		2163	2099	1987		1948	2141	1479		1393	1641	1860		1463	1623	1533
KJJ81A1G060500.1		7293	5752	5931		10150	7825	8246		8374	9077	8245		7616	7938	8712		6032	6533	6347
KJJ81A1G060600.1		19711	19930	21799		21293	23307	25114		25087	22909	25830		20877	20874	19005		18474	18922	18954
KJJ81A1G060700.1		39336	36594	40310		21945	19382	19728		12693	13349	14048		10880	10978	12131		951	965	995
KJJ81A1G060800.1		1650	2020	1875		1759	2049	1793		1910	1961	1960		1421	1157	1245		77	77	98
KJJ81A1G060900.1		202	211	206		382	421	451		535	475	521		673	579	512		482	589	538
KJJ81A1G061000.1		4160	4266	4070		3128	3739	3004		3400	3174	2826		3176	2453	2778		3336	3196	3042
KJJ81A1G061100.1		1339	1227	1003		3047	4117	3652		3990	3430	2977		5734	4780	4612		3991	3844	2876
KJJ81A1G061200.1		140	115	97		58	71	108		81	86	108		95	112	91		86	53	67
KJJ81A1G061300.1		5861	6162	5527		6281	6008	5815		4898	5521	5744		4320	5038	5160		3150	3536	3264
KJJ81A1G061400.1		164	150	225		130	173	97		167	137	103		158	188	198		177	120	128
KJJ81A1G061500.1		548	631	481		1499	1691	1737		1653	1470	1306		892	871	744		589	665	671
KJJ81A1G061600.1		156	113	99		531	666	713		1051	917	897		1006	1007	677		681	710	629
KJJ81A1G061700.1		23	65	43		93	77	68		75	94	76		133	107	124		205	204	200
KJJ81A1G061800.1		814	651	652		942	1021	1059		362	378	310		529	433	464		644	560	496
KJJ81A1G061900.1		2079	1905	2014		1227	1336	1579		946	835	1150		1424	1308	1234		1340	1303	1241
KJJ81A1G062000.1		113236	107119	91335		20776	19241	18193		10701	10679	10267		8741	8626	8599		7929	7718	7083
KJJ81A1G062100.1		2278	2376	2289		1400	1516	1425		1107	1019	1160		1082	1003	930		728	699	712
KJJ81A1G062200.1		1524	1786	1684		1222	1379	1167		819	972	925		901	834	1025		635	592	868
KJJ81A1G062300.1		49	53	79		100	106	126		89	63	118		136	123	28		178	169	78
KJJ81A1G062400.1		5333	5169	4904		17042	15880	15555		16166	17290	17175		12847	12014	14924		9324	9293	9124
KJJ81A1G062500.1		3526	3421	3678		9374	6795	8263		10193	10744	10053		8698	9720	8802		8872	8690	7300
KJJ81A1G062600.1		218	198	227		498	445	667		722	570	645		1060	1121	871		1347	1124	1244
KJJ81A1G062700.1		1	14	1		1	1	15		1	1	29		19	10	1		51	1	29
KJJ81A1G062800.1		1088	1058	1072		1330	1370	1149		1177	1037	1351		1121	1084	1019		1223	1167	1174
KJJ81A1G062900.1		1314	1521	1314		1699	1511	1631		1649	1745	1634		1804	1576	1479		1663	1385	1662
KJJ81A1G063000.1		39016	37322	37475		79989	63942	59838		52298	61542	56139		63365	60309	72674		37165	35851	38465
KJJ81A1G063100.1		1722	1873	1714		1713	1981	2029		1384	1112	1143		2828	2174	2152		1283	1284	1214
KJJ81A1G063200.1		74	105	79		151	123	121		100	83	111		66	150	142		164	112	122
KJJ81A1G063300.1		16847	16044	16548		26718	26297	27538		19935	21659	20925		28695	29140	30510		9081	9577	9726
KJJ81A1G063400.1		1094	1235	1287		685	728	808		628	753	669		1019	799	962		794	778	842
KJJ81A1G063500.1		5533	5146	5807		4064	3707	3685		2284	2682	2939		2276	2543	2213		1254	1251	1618
KJJ81A1G063600.1		1093	1055	1104		698	872	892		749	615	706		1190	864	967		725	751	782
KJJ81A1G063700.1		799	764	790		718	1056	1000		846	755	805		1156	952	1154		748	770	743
KJJ81A1G063800.1		2569	2269	2723		2164	2099	1682		1685	1621	1695		1400	1106	1265		1100	1283	1022
KJJ81A1G063900.1		115043	107503	112004		58595	39884	45629		28235	26855	31922		26455	32277	27157		31462	30975	28212
KJJ81A1G064000.1		144007	139176	140005		69703	55639	55927		33068	34549	35451		28213	29496	29321		26889	27212	27930
KJJ81A1G064100.1		3550	3346	3407		2147	2229	2540		1820	1729	1596		1922	1777	2011		1889	1745	1888
KJJ81A1G064200.1		3434	3593	3268		7375	6990	6450		6012	6579	6125		4772	4427	4468		3726	3621	3613
KJJ81A1G064300.1		397	294	414		575	690	583		714	632	658		636	560	543		605	712	517
KJJ81A1G064400.1		77	71	80		109	111	96		82	55	51		95	66	97		63	64	43
KJJ81A1G064500.1		1280	1231	1359		456	618	546		374	411	331		711	585	552		879	906	861
KJJ81A1G064600.1		8823	8797	9660		13741	9968	12350		10470	9658	13858		11853	12719	9164		10127	10882	10138
KJJ81A1G064700.1		2056	1727	1837		1105	1140	1067		995	783	828		1604	1540	1270		1465	1616	1344
KJJ81A1G064800.1		709	773	735		1124	1400	1411		1619	1469	1559		2877	2246	2212		2594	2570	2698
KJJ81A1G064900.1		60	57	79		99	112	78		118	104	97		111	140	122		82	124	143
KJJ81A1G064905.1		70	67	111		168	48	118		46	132	94		290	232	215		200	210	139
KJJ81A1G065000.1		689	658	682		628	663	684		786	717	741		973	734	752		978	1124	1081
KJJ81A1G065100.1		1078	1112	1065		1683	1566	1391		1724	1383	1514		1842	1629	1958		1907	1833	1907
KJJ81A1G065200.1		72831	72232	73952		151594	140694	132966		154726	169318	171948		92249	90939	104361		100698	100496	114984
KJJ81A1G065300.1		9895	10746	12483		48785	37383	44251		64120	62161	68517		37070	43624	39348		41928	45325	45817
KJJ81A1G065400.1		2754	2741	2686		3854	3475	3591		3796	3301	3417		3689	4197	3591		4675	4662	4279
KJJ81A1G065500.2		35	30	30		36	42	31		48	31	31		75	78	43		59	145	76
KJJ81A1G065600.1		12302	11336	12220		12047	11472	11884		11494	11071	13463		11649	13066	10748		15153	16112	15952
KJJ81A1G065700.2		213	158	203		233	210	268		314	243	253		373	259	217		380	423	430
KJJ81A1G065800.1		9918	10230	10457		6250	7188	7471		7110	6901	6915		7068	7328	6392		8773	8896	8292
KJJ81A1G065900.1		6192	6010	6093		6555	5872	5661		4958	5469	5200		5294	5379	5292		4242	4417	4596
KJJ81A1G066000.1		4468	4765	4737		4097	4616	4835		4288	3693	4658		5874	6009	4802		4389	4622	4468
KJJ81A1G066100.1		1668	1806	1840		2636	2016	2406		2022	1904	2321		1899	2059	1917		2025	1740	2012
KJJ81A1G066200.1		5090	4993	4704		4861	3874	4124		3627	3766	3297		4515	3628	4146		7650	8219	8590
KJJ81A1G066300.1		1791	1843	1382		2301	2042	2392		2116	2220	1877		2243	1968	2207		1130	1276	1182
KJJ81A1G066400.1		167	64	119		513	553	603		66	160	109		109	65	77		47	70	72
KJJ81A1G066500.1		1139	1139	1056		1136	1273	1036		1241	1092	1059		1403	1019	1046		2133	2279	2106
KJJ81A1G066600.1		13	1	37		66	26	39		76	29	52		8	18	53		37	91	94
KJJ81A1G066700.1		23509	20450	19885		22274	25585	26445		31114	28200	28461		25934	28112	26935		33685	31322	28981
KJJ81A1G066800.1		431	144	241		285	336	407		374	257	431		594	680	517		576	470	669
KJJ81A1G066900.1		319	235	235		753	657	508		706	529	519		644	579	541		612	633	684
KJJ81A1G067000.1		4724	5095	5210		6409	6939	5755		5326	5584	5732		7475	6088	7223		11636	11766	14216
KJJ81A1G067100.1		697	757	755		1266	1431	1262		1315	1199	1366		796	696	704		993	1023	1111
KJJ81A1G067200.1		4501	4772	5519		8552	6749	6773		7535	8333	8659		7947	7821	7642		8087	7175	9167
KJJ81A1G067300.1		300	281	338		221	273	212		165	139	148		65	62	82		43	59	50
KJJ81A1G067400.1		599	814	852		1173	1142	1092		1343	1305	1262		926	823	631		1235	1121	1160
KJJ81A1G067500.1		7438	6277	5821		18847	18593	17198		18822	17832	13370		10807	9937	9997		7657	7349	6817
KJJ81A1G067600.1		7784	7804	8087		8417	6917	8515		8952	8755	9639		8657	9784	7835		10043	10062	9536
KJJ81A1G067700.1		24169	25760	26218		2634	2305	2211		630	820	651		910	857	892		1166	913	1102
KJJ81A1G067800.1		3098	3450	3083		3148	4012	3908		4133	3774	3389		3874	3566	2879		5069	4511	4182
KJJ81A1G067900.1		2892	2763	2511		2687	2720	2573		2361	2451	2282		2417	2579	2404		1960	1947	2066
KJJ81A1G068000.1		4043	3629	3973		5334	5188	5381		5311	4968	5259		4647	5113	5074		4495	4286	4238
KJJ81A1G068100.1		498	491	537		1162	1640	1482		1394	1109	1063		301	309	337		874	538	452
KJJ81A1G068200.1		1104	1176	1133		1748	1796	2026		2102	2248	2271		1708	1962	2158		1780	1904	1968
KJJ81A1G068300.1		3218	3092	3128		3962	3700	3160		2695	4395	3700		2676	3143	3530		2627	2762	3186
KJJ81A1G068400.1		103	121	107		146	190	123		169	127	98		336	246	250		199	166	130
KJJ81A1G068500.1		743	771	651		1660	1971	2033		2210	2054	1571		1160	1151	1207		906	876	752
KJJ81A1G068600.1		12145	11983	11784		7787	5966	6129		3791	4063	3733		4025	3777	4300		5491	5367	5505
KJJ81A1G068700.1		4032	3370	3677		5372	6266	6412		7334	6988	7284		6349	6854	5236		6273	7127	5923
KJJ81A1G068800.1		1151	1143	1338		1196	1329	1512		1033	1411	1593		1588	1566	1314		1696	1669	1654
KJJ81A1G068900.1		557	537	541		617	717	657		711	572	674		632	624	661		1059	1096	988
KJJ81A1G069000.1		14014	13743	13380		42173	48720	49074		84003	80177	80239		49283	50218	50714		93978	93640	93279
KJJ81A1G069100.1		3691	4031	3721		3428	4201	4234		3670	3337	3508		4385	4512	3964		8080	7784	7460
KJJ81A1G069200.1		1874	1889	2134		2919	3106	3215		3138	3072	3314		2336	2207	2034		3246	3217	3316
KJJ81A1G069300.1		1055	1166	1148		2120	1609	2158		3164	3305	3680		3102	4066	3150		6177	6312	5591
KJJ81A1G069400.1		825	745	749		758	820	858		741	548	541		799	735	755		867	766	698
KJJ81A1G069500.1		1430	1603	1950		1836	1588	2270		1868	2259	2135		1626	1687	1503		1865	1708	1831
KJJ81A1G069600.1		3300	3268	3624		6778	5770	6363		5876	4235	5654		7762	7276	6116		5364	5235	5268
KJJ81A1G069700.1		2606	3048	2973		3906	4140	4405		4626	4397	4532		2184	2060	2140		4071	4542	4562
KJJ81A1G069800.1		49	37	43		62	80	82		27	40	33		33	29	34		25	34	32
KJJ81A1G069900.1		241	219	202		219	407	304		325	277	271		367	257	291		363	432	369
KJJ81A1G070000.1		359	493	412		282	517	449		383	267	308		484	372	363		386	353	302
KJJ81A1G070100.1		2979	3078	3096		3292	2687	2599		2548	2556	2500		2848	2840	3149		2652	2663	2755
KJJ81A1G070200.1		20079	19013	19111		10596	9646	8452		5525	7321	6850		25851	25528	30274		8391	10072	9976
KJJ81A1G070300.1		373	393	440		291	463	301		343	411	422		317	304	348		115	109	91
KJJ81A1G070400.1		1603	1592	1248		952	1016	933		934	730	608		1544	1267	1341		1509	1307	1054
KJJ81A1G070500.1		5251	5469	6212		9125	6471	7611		7892	7972	9514		8516	9746	8295		8173	8452	8271
KJJ81A1G070600.1		447	472	426		590	795	691		751	692	640		655	423	434		567	557	577
KJJ81A1G070700.1		1005	956	1045		842	1032	1068		813	813	845		1715	1516	1211		933	1094	919
KJJ81A1G070800.1		24351	24067	25336		59598	41227	43795		33032	29671	31960		58841	64092	60554		21407	20353	20501
KJJ81A1G070900.1		18271	17871	20989		16773	15587	16753		15579	15670	17417		14341	17790	15733		11435	12384	11728
KJJ81A1G071000.1		1134	1138	1224		1602	1859	1843		978	1034	1083		536	545	498		59	69	75
KJJ81A1G071100.1		107	158	121		87	136	101		80	110	88		129	122	126		143	160	127
KJJ81A1G071200.1		1844	1847	1841		2118	1871	2057		1400	1351	1532		1096	1163	1344		1031	831	833
KJJ81A1G071300.1		8414	7618	7295		9230	9002	7840		7671	8406	7368		7194	7811	8283		6381	7125	6663
KJJ81A1G071400.1		223	117	234		1	1	11		33	13	1		1	8	1		8	7	1
KJJ81A1G071500.1		186	166	62		146	189	263		108	98	153		85	54	45		23	35	14
KJJ81A1G071600.1		1	4	1		1	4	1		1	1	4		3	6	4		1	3	1
KJJ81A1G071700.1		84	74	71		201	124	166		187	116	131		156	169	153		235	251	175
KJJ81A1G071800.1		817	760	791		1350	1565	1554		1861	1810	1780		1997	1722	1844		1903	1761	1743
KJJ81A1G071900.1		823	826	1189		983	761	963		937	978	1082		1141	1296	1019		1424	1268	1156
KJJ81A1G072000.1		715	663	808		720	841	787		772	720	704		1151	886	967		1450	1649	1538
KJJ81A1G072100.1		1708	1859	1777		1191	1415	1447		1600	1226	1446		1426	1182	1069		1759	1903	1713
KJJ81A1G072200.1		228	211	168		212	217	250		210	171	170		283	213	208		411	469	426
KJJ81A1G072300.1		6387	6293	6138		5267	5718	5566		5312	5110	5271		5191	4685	5243		4345	3974	4968
KJJ81A1G072400.1		3327	3582	3344		1868	3298	2870		3267	2691	3085		3260	2701	2718		3113	3230	2994
KJJ81A1G072500.1		319	314	349		86	141	115		77	47	66		59	68	43		111	154	151
KJJ81A1G072600.1		354	340	305		219	304	340		214	187	188		305	346	271		330	368	319
KJJ81A1G072700.1		2145	2233	2348		1785	2262	2363		2007	1824	2159		3716	3487	3225		2464	2402	2517
KJJ81A1G072800.1		232	221	187		342	298	239		234	288	221		559	416	347		339	393	393
KJJ81A1G072900.1		1389	1394	1282		1635	2188	2185		1830	1658	1788		1622	1216	1553		1059	1127	1006
KJJ81A1G073000.1		682	972	718		3340	2978	3358		5843	4591	6831		2853	3291	2671		6555	6864	5976
KJJ81A1G073100.1		23	29	22		47	16	61		90	17	54		60	49	55		44	59	61
KJJ81A1G073200.1		875	1114	1101		1215	1134	1027		949	1103	1098		1159	1131	954		864	769	1028
KJJ81A1G073300.1		18234	18478	17935		12748	9459	10887		10035	9565	9447		10013	11735	10855		8903	8725	8653
KJJ81A1G073400.1		326	344	414		445	554	509		463	449	544		142	358	296		283	371	335
KJJ81A1G073500.1		163	140	130		374	394	344		348	331	229		220	188	256		213	188	173
KJJ81A1G073600.1		2341	2509	2754		7701	8050	7446		7542	7363	7033		7126	6204	6823		3893	4333	4350
KJJ81A1G073700.1		1001	820	715		1652	1588	1926		1998	1723	1447		1775	1905	1619		1601	1638	1616
KJJ81A1G073800.1		135	133	133		151	138	228		220	171	183		234	231	232		272	245	231
KJJ81A1G073900.1		712	843	780		921	862	728		898	862	632		341	408	521		887	619	691
KJJ81A1G074000.1		2249	2208	2482		1503	2103	1889		1505	1381	1741		1981	1832	1758		1580	1547	1414
KJJ81A1G074100.1		565	513	511		515	711	638		559	375	463		694	728	582		646	655	492
KJJ81A1G074200.1		2242	2070	2493		2992	2572	2747		3044	2550	3333		2963	3471	2850		2597	3251	2625
KJJ81A1G074300.1		1104	1073	1635		2437	1876	1821		2051	2072	2332		1901	2027	2104		2353	2387	2056
KJJ81A1G074400.1		59125	59670	69033		78797	68165	81502		117465	106952	122804		116776	125150	110026		111750	115214	115853
KJJ81A1G074500.1		179	202	160		321	423	439		595	644	471		518	324	389		565	667	399
KJJ81A1G074600.1		239	198	204		244	200	240		151	103	202		327	203	175		344	278	275
KJJ81A1G074700.1		106	98	115		91	154	101		128	83	83		137	136	130		120	163	103
KJJ81A1G074800.1		66835	74766	75664		61017	62758	57436		41544	42029	42532		48739	45761	48704		44048	44294	51729
KJJ81A1G074900.1		400	468	419		535	460	432		373	416	369		808	543	607		466	348	392
KJJ81A1G075000.1		5699	6303	6362		3845	2742	3607		2567	2309	2638		3919	3516	3289		2687	2319	2741
KJJ81A1G075100.1		522	630	464		277	386	329		277	216	252		206	204	186		271	288	291
KJJ81A1G075200.1		184	175	152		139	161	145		103	99	108		233	216	181		134	174	121
KJJ81A1G075300.1		176	173	195		201	284	272		291	296	254		309	239	266		289	264	261
KJJ81A1G075400.1		2480	2493	2670		2343	2227	2155		1706	1785	1790		1641	1469	1441		2277	2312	2486
KJJ81A1G075500.1		5763	5779	5336		2744	3104	2851		2208	2181	1838		2932	2494	2837		5232	5096	5265
KJJ81A1G075600.1		171	204	245		313	449	375		361	276	282		307	233	194		370	443	469
KJJ81A1G075700.1		330	289	302		906	565	543		727	654	568		645	690	660		750	710	549
KJJ81A1G075800.1		248	329	311		159	231	243		123	193	188		165	221	145		229	237	252
KJJ81A1G075900.1		1924	1684	1644		1578	1748	1764		1718	1399	1482		1593	1167	1357		2271	2367	2362
KJJ81A1G076000.1		9611	9674	11000		4913	5545	5442		1655	1784	1978		255	229	316		16	43	30
KJJ81A1G076100.1		5135	4559	4835		3312	3353	3585		3934	3846	3433		3986	4299	4187		4248	3797	3758
KJJ81A1G076200.1		9865	10203	9330		17691	14846	15776		20692	18476	19273		19926	19842	18280		20726	22120	19543
KJJ81A1G076300.1		56	98	73		157	150	192		241	189	242		315	302	283		297	304	286
KJJ81A1G076400.1		15983	14955	17171		23870	17488	22403		26281	26488	31461		26640	29615	27624		35858	38564	34700
KJJ81A1G076500.1		72	62	43		174	192	185		119	141	133		76	87	71		106	133	130
KJJ81A1G076600.1		806	933	820		753	911	820		1004	772	785		507	465	510		963	899	945
KJJ81A1G076700.1		320	358	356		260	400	334		290	202	215		247	215	199		260	302	243
KJJ81A1G076800.1		652	663	716		937	951	1000		1319	1204	1359		802	844	684		1506	1508	1500
KJJ81A1G076900.1		2918	2707	2716		1837	2291	2409		2073	1999	2108		1900	1790	1981		1942	2023	2102
KJJ81A1G077000.1		794	761	906		796	953	1102		903	901	879		793	796	805		1069	1053	1041
KJJ81A1G077100.1		209	123	171		143	203	230		59	90	70		220	98	152		57	45	79
KJJ81A1G077200.1		1304	1217	1218		1064	640	848		630	626	459		1416	1287	1726		412	564	462
KJJ81A1G077300.1		7657	6915	7201		12663	14058	14915		13185	12736	13590		9820	10889	10024		9329	8924	8686
KJJ81A1G077400.1		2484	2408	2370		3379	2901	3052		3433	2977	3528		3115	3274	2354		2963	2917	2732
KJJ81A1G077500.1		194844	188622	188552		119543	125724	111023		103455	111173	103895		96352	94584	99553		121322	118836	131916
KJJ81A1G077600.1		25951	25025	26631		10673	9332	8818		7179	8697	8245		12637	12002	14566		2127	2125	2244
KJJ81A1G077700.1		1175	1312	1367		1471	1027	1310		1120	1093	1288		1385	1791	1486		1405	1254	1391
KJJ81A1G077800.1		1462	1340	1640		1337	1278	1135		1079	1078	871		873	983	1102		965	925	1114
KJJ81A1G077900.1		130	133	107		152	155	143		113	106	64		142	135	111		129	138	126
KJJ81A1G078000.1		421	434	358		553	603	636		598	471	502		588	588	499		427	467	503
KJJ81A1G078100.1		1878	1953	1793		2360	2182	2514		2213	1593	1446		3109	2725	2714		2214	1991	1573
KJJ81A1G078200.1		3522	4156	4388		3031	3578	3316		3384	3324	3454		3510	3081	3432		3509	3403	3546
KJJ81A1G078300.1		508	548	472		298	394	376		254	196	227		413	310	283		301	328	239
KJJ81A1G078400.1		1803	1625	1686		1897	2090	1821		2145	2121	2039		1714	1640	1764		1862	1777	1983
KJJ81A1G078500.1		10788	10681	10829		8028	6919	7019		4990	5154	5477		6231	5346	6464		8127	8159	8675
KJJ81A1G078600.1		352	446	288		430	577	666		471	429	586		528	365	459		493	463	535
KJJ81A1G078700.1		158	151	172		527	473	471		401	458	317		398	319	427		470	478	355
KJJ81A1G078800.1		518	506	463		533	662	592		589	469	512		839	700	642		736	805	798
KJJ81A1G078900.1		384	347	326		270	363	371		236	286	254		440	362	316		368	414	409
KJJ81A1G079000.1		23	29	7		51	39	31		42	17	27		37	33	16		33	25	18
KJJ81A1G079100.1		5328	5075	5392		7480	7587	7389		10274	10811	10618		9356	8676	9499		12546	12281	13092
KJJ81A1G079200.1		613	670	512		745	835	793		693	645	768		951	768	836		773	755	684
KJJ81A1G079300.1		1080	952	1220		2753	2442	2415		2689	2761	2937		1824	1684	1734		2262	2261	2093
KJJ81A1G079400.1		1076	1130	1223		1776	1834	1644		2007	1935	1655		1506	1678	1754		1974	1923	2024
KJJ81A1G079500.1		5454	5327	5556		4246	4685	4550		4268	4115	4313		4568	4128	4596		3309	3131	3287
KJJ81A1G079600.1		1162	893	1012		4963	5067	5210		6179	6349	6111		2625	3125	3054		5025	4448	4210
KJJ81A1G079700.1		3572	3705	3757		6881	6818	7696		9552	9279	9333		6148	6021	5339		10104	10843	10099
KJJ81A1G079800.1		970	1000	1146		1482	1485	1512		1768	1666	1710		1308	1350	1210		1512	1724	1313
KJJ81A1G079900.1		201	163	208		417	415	414		459	538	396		400	354	343		671	601	530
KJJ81A1G080000.1		264	316	267		235	191	137		201	115	204		227	156	252		236	180	275
KJJ81A1G080100.1		326	243	317		436	449	406		419	352	348		407	326	398		403	363	431
KJJ81A1G080200.1		720	872	793		959	1180	1096		875	806	904		1281	1113	1095		1970	1925	1932
KJJ81A1G080300.1		19511	20393	19618		22241	24708	22487		25108	26290	24135		21534	20077	22740		19179	19030	19898
KJJ81A1G080400.1		4058	4127	3890		2869	3375	3399		3496	3035	2963		4220	3492	3574		5673	5108	5293
KJJ81A1G080500.1		529	478	474		483	554	598		535	472	452		539	451	449		391	437	346
KJJ81A1G080600.1		66	44	34		198	166	204		190	201	138		76	90	120		123	137	171
KJJ81A1G080700.1		854	845	860		750	921	856		623	673	769		584	693	661		480	369	540
KJJ81A1G080800.1		1375	1444	1358		2440	2135	1957		2537	2418	2685		1833	1849	1951		2112	1944	1538
KJJ81A1G080900.1		1075	1423	1230		1978	2094	2184		2061	2084	1620		1630	1719	1528		1692	1289	1311
KJJ81A1G081000.1		1854	1704	1604		2505	2376	2408		2611	2261	2317		2340	2140	1351		2848	2980	2696
KJJ81A1G081100.1		9197	8561	8778		7656	8046	8982		10538	8749	10815		10546	11393	9392		46412	47430	41376
KJJ81A1G081200.1		3445	3101	3378		7318	7639	7249		6694	6969	6735		7064	6914	8060		5519	5582	6124
KJJ81A1G081300.1		302	358	407		527	410	479		420	439	421		740	603	526		710	479	427
KJJ81A1G081400.1		960	887	757		661	718	626		451	487	326		306	260	234		372	376	349
KJJ81A1G081500.1		595	690	589		840	843	799		831	603	583		573	596	607		545	514	573
KJJ81A1G081600.1		322	369	395		281	396	457		237	143	208		589	535	438		490	403	376
KJJ81A1G081700.1		199	167	178		443	455	454		526	437	561		1109	1138	1031		581	630	649
KJJ81A1G081800.1		230	190	219		597	344	354		181	363	307		140	87	172		371	393	314
KJJ81A1G081900.1		41	31	39		76	126	66		32	37	49		43	87	34		53	53	49
KJJ81A1G082000.1		92	104	72		138	103	169		116	95	50		104	59	43		143	156	100
KJJ81A1G082100.1		4479	4206	4399		15712	16254	16350		10241	9916	9883		5249	5714	5579		5023	5101	4990
KJJ81A1G082200.1		1029	941	987		1050	1261	1382		1398	1283	1512		1420	1368	1119		1371	1644	1392
KJJ81A1G082300.1		162	115	54		232	231	179		135	146	251		232	114	116		138	130	150
KJJ81A1G082400.1		6977	7079	7117		8735	7779	8446		7628	7869	7901		7644	8337	7623		6402	6952	6188
KJJ81A1G082500.1		55	118	114		102	122	189		176	129	134		117	161	157		109	137	141
KJJ81A1G082600.1		1116	1216	1033		610	859	758		784	727	797		828	640	752		634	593	581
KJJ81A1G082700.1		14430	14495	15409		18843	15295	15214		17117	17406	18777		16224	18193	18085		11998	11827	11546
KJJ81A1G082800.1		20178	20638	21967		49529	44649	50083		69915	69190	69735		40569	50315	42239		54315	58004	51761
KJJ81A1G082900.1		209	175	149		111	139	161		134	176	132		149	136	147		180	169	185
KJJ81A1G083000.1		223	277	147		1034	907	1048		1768	1292	1884		1661	1716	979		2761	3178	2531
KJJ81A1G083100.1		2639	2367	2696		2561	2281	2041		2152	2084	2040		2401	2357	2107		1840	1804	1778
KJJ81A1G083200.1		583	554	594		946	820	942		990	895	934		957	1034	642		839	925	797
KJJ81A1G083300.1		4875	4042	4989		6193	6389	5590		5770	7059	5354		3604	4969	4266		4219	4177	4281
KJJ81A1G083400.1		139	158	117		345	312	307		269	206	214		489	356	304		505	536	369
KJJ81A1G083500.1		1947	1721	2020		2752	2561	2520		2567	2127	2455		2143	2007	2207		2408	2406	1838
KJJ81A1G083600.1		4582	4973	5003		5110	5333	5341		6081	5929	5693		6266	5323	6038		4913	4981	5575
KJJ81A1G083700.1		1079	976	1052		2591	2642	2613		3960	3982	4101		5542	5694	5428		6334	6539	6474
KJJ81A1G083800.1		2767	2910	2874		1973	2361	2447		2346	2093	2283		2563	2311	2344		2743	2848	2836
KJJ81A1G083900.1		35357	33565	32784		22287	23024	22073		18222	18845	18622		18814	18720	19397		16017	15188	15465
KJJ81A1G084000.2		38	49	70		39	52	58		76	47	83		90	111	69		105	123	106
KJJ81A1G084100.1		2594	2485	2841		1529	2080	2145		2328	1681	2139		2386	3070	2528		3196	2934	2878
KJJ81A1G084200.1		204	184	179		353	341	388		499	436	418		487	561	491		375	408	359
KJJ81A1G084300.1		16	5	34		42	47	26		25	17	31		24	11	48		11	10	27
KJJ81A1G084400.1		3371	2878	3385		7324	6342	8788		10738	9003	11724		6878	8128	6981		8535	9051	8257
KJJ81A1G084500.1		116	105	126		151	115	120		130	71	69		143	118	87		163	167	120
KJJ81A1G084600.1		1630	1068	828		2931	2216	2145		1746	2162	2066		2171	1995	2034		1905	1670	1315
KJJ81A1G084700.1		1620	1684	1568		2225	2016	2207		2298	1879	2217		2569	2754	2417		2191	2057	1938
KJJ81A1G084800.1		168	149	182		301	413	456		433	375	440		254	243	222		432	489	376
KJJ81A1G084900.1		265	265	239		194	238	195		173	178	165		314	274	254		198	269	259
KJJ81A1G085000.1		1145	937	1090		773	588	712		515	560	480		682	702	707		694	750	627
KJJ81A1G085100.1		15797	15111	14619		13126	14487	15009		17127	16764	16407		30743	32257	32419		45539	42985	43033
KJJ81A1G085200.1		552	529	585		814	1075	1182		1075	1025	987		1096	923	860		1050	1100	956
KJJ81A1G085300.1		15	1	14		31	15	1		29	34	15		20	53	1		11	19	20
KJJ81A1G085400.1		2684	3016	2619		6774	6352	5964		5366	5322	5237		8996	9056	8768		4421	4517	3992
KJJ81A1G085500.1		168	111	191		239	367	267		239	253	299		380	389	272		305	484	277
KJJ81A1G085600.1		1	6	1		1	7	27		7	8	1		4	5	1		1	4	1
KJJ81A1G085700.1		227	216	137		423	435	428		257	279	179		672	481	597		357	277	268
KJJ81A1G085800.1		860	723	731		928	1107	1232		1253	1143	1166		998	1008	985		1427	1436	1243
KJJ81A1G085900.1		23120	22448	25038		65043	51286	53214		66737	71250	71945		43277	48845	48575		47949	47532	50468
KJJ81A1G086000.1		149	172	130		122	118	101		102	67	80		105	113	82		110	131	102
KJJ81A1G086100.1		2752	1950	1716		1372	1327	1217		770	522	447		1120	1094	923		1046	794	542
KJJ81A1G086200.1		2518	2380	2515		9657	9599	9546		11877	11983	10201		9529	10429	9400		7225	7213	6682
KJJ81A1G086300.1		3054	2859	2987		4223	3858	3813		4299	4054	3748		3327	3259	3440		2968	2807	3000
KJJ81A1G086400.1		543	425	506		2229	2600	2383		2726	2375	2501		2758	2431	2592		1193	1437	1511
KJJ81A1G086500.1		40948	39256	39323		45244	44510	51782		49343	40258	43203		55908	54913	48635		80623	80403	71869
KJJ81A1G086600.1		951	949	825		820	1126	1046		1025	968	981		1243	1242	1027		1203	1255	1071
KJJ81A1G086700.1		1360	1251	1305		2651	2136	2499		1414	1371	1559		1286	1789	1613		2518	2718	2693
KJJ81A1G086800.1		3032	2644	2939		6210	6891	6531		5829	5169	5650		5489	5637	6276		3677	3224	3415
KJJ81A1G086900.1		836	715	698		763	1015	911		949	822	768		1299	963	950		1191	1226	1281
KJJ81A1G087000.1		3204	3046	2871		2668	2690	2492		2672	2947	2607		3697	3335	3396		2245	2449	2795
KJJ81A1G087100.1		625	765	741		1253	1160	1245		1650	1398	1679		914	882	970		973	981	1022
KJJ81A1G087200.1		1938	2012	1852		3453	3689	3828		6399	6460	6183		2618	3098	3137		8449	8990	8320
KJJ81A1G087300.1		113	125	121		102	100	101		53	34	59		71	44	58		42	50	43
KJJ81A1G087400.2		331	331	318		480	461	400		359	422	311		402	312	400		329	348	334
KJJ81A1G087500.1		815	732	1000		1586	1948	1808		2210	2081	2320		1068	1151	989		1995	1954	2182
KJJ81A1G087600.1		821	866	847		933	851	865		623	752	786		670	594	795		672	632	812
KJJ81A1G087700.1		3745	4292	4278		2474	3248	2889		2818	2658	2689		4284	4343	4028		3813	3703	4404
KJJ81A1G087800.2		53	80	92		84	118	162		100	60	131		68	60	44		96	88	108
KJJ81A1G087900.1		332	453	429		471	580	664		755	637	723		1138	1074	891		1217	1340	1232
KJJ81A1G088000.1		321	358	345		541	594	597		554	433	475		617	569	632		1337	1307	1333
KJJ81A1G088100.1		15	1	14		91	76	45		117	184	163		135	147	136		337	256	294
KJJ81A1G088200.1		7970	7560	7578		4962	5144	4709		4208	4573	4415		6562	7498	7718		1315	1210	1142
KJJ81A1G088300.1		311	389	384		515	577	521		414	296	347		451	301	328		246	312	284
KJJ81A1G088400.1		1912	1831	1967		1471	1878	2101		1748	1544	1605		1634	1386	1343		1670	1669	1474
KJJ81A1G088500.1		155	184	159		120	153	134		71	72	109		81	82	76		61	61	49
KJJ81A1G088600.1		11554	11263	10754		9690	10402	10058		8985	9665	8778		7309	7380	7478		7530	7534	7693
KJJ81A1G088700.1		1899	1674	1974		2443	2793	3147		2815	2365	2667		2670	2685	2630		2094	2279	2231
KJJ81A1G088800.1		5076	4619	4743		2477	2571	2867		2258	2289	2142		3329	3198	3618		2617	2394	2465
KJJ81A1G088900.1		1857	1863	1764		1586	1904	1922		1783	1719	1630		1627	1303	1637		1611	1736	1710
KJJ81A1G089000.1		833	805	808		869	1301	1056		1136	962	1030		1495	1235	1158		1298	1323	1139
KJJ81A1G089100.1		8187	8156	6944		5230	4989	4637		3519	3595	2965		6424	5576	6062		3395	3288	3254
KJJ81A1G089200.1		412	389	415		413	469	469		355	349	297		566	472	466		452	395	395
KJJ81A1G089300.1		677	791	953		2389	1523	1719		2205	1778	2271		1432	1384	1518		2084	1733	1963
KJJ81A1G089400.1		415	428	428		1067	1161	921		1025	885	971		1161	1022	1099		665	593	600
KJJ81A1G089500.1		352	335	356		171	136	134		73	83	41		53	55	53		90	93	86
KJJ81A1G089600.1		188	179	200		102	113	100		120	112	155		187	140	203		181	141	219
KJJ81A1G089700.1		52	33	66		71	35	75		45	65	40		26	41	24		25	41	38
KJJ81A1G089800.1		10288	8727	10370		7910	8194	7251		6765	7308	6253		7083	6742	7377		5096	5713	5791
KJJ81A1G089900.1		95459	99315	97839		106903	122084	111377		171710	179965	162843		134238	116664	132754		176404	171546	181302
KJJ81A1G090000.1		3108	3433	3461		3275	2553	2529		1992	2094	2125		2266	2562	2362		2302	2481	2427
KJJ81A1G090100.1		1060	1045	1035		1686	1666	1873		1883	1721	1793		1347	1410	1315		1738	1750	1528
KJJ81A1G090200.1		330	344	324		359	347	320		319	305	234		623	548	488		570	558	428
KJJ81A1G090300.1		25505	26471	24131		11442	12571	12255		9141	9393	9255		10055	9286	9654		20204	20573	19301
KJJ81A1G090400.1		22288	21739	23378		24461	21121	20028		17390	18736	18673		20493	20473	24108		14796	14914	17278
KJJ81A1G090500.1		2485	2946	2660		1694	2093	1977		1535	1570	1296		2371	2051	2068		2933	2810	3342
KJJ81A1G090600.1		6524	7497	6580		10848	7642	7717		5019	4737	5163		6582	5816	7256		6047	6321	7081
KJJ81A1G090700.1		792	703	603		7030	5545	5881		6104	6542	6472		3301	3579	3612		9062	8756	8555
KJJ81A1G090800.1		988	747	988		2356	2441	2301		2476	2510	2742		2874	2806	2901		1783	2069	2042
KJJ81A1G090900.1		3944	4086	3835		8498	8243	9286		11035	9808	9734		7798	9049	7200		9449	9325	7921
KJJ81A1G091000.1		3604	3299	2892		1415	1733	1773		1178	1045	917		2450	2552	2128		2408	2390	1983
KJJ81A1G091100.1		6788	6923	6910		7965	7703	7139		6790	7026	6730		6186	5507	6517		6084	5257	6098
KJJ81A1G091200.1		660	621	799		1056	1038	939		1116	945	1025		985	748	765		919	885	890
KJJ81A1G091300.1		2422	2235	2021		2930	3645	3872		4446	3769	3759		3434	3299	3146		4712	4731	4097
KJJ81A1G091400.1		389	370	388		148	232	213		150	142	150		141	129	96		162	189	170
KJJ81A1G091405.1		7567	8383	8632		6979	5785	4633		3968	3979	5093		4656	4949	5254		3084	3384	3543
KJJ81A1G091500.1		10670	10078	9728		9778	8134	7894		7211	7749	6773		8627	8119	8306		6833	6759	6834
KJJ81A1G091600.1		58	24	24		33	44	29		32	36	36		35	33	37		26	32	14
KJJ81A1G091700.1		3268	3364	3209		7999	8615	7842		9869	8492	8923		8279	7273	7080		5498	6110	5587
KJJ81A1G091800.1		638	764	654		1949	2069	2401		2049	1886	2089		3289	3176	2594		2061	2233	2106
KJJ81A1G091900.1		2753	2962	2934		2805	3094	3497		2689	2571	2855		3227	3347	2852		2500	2635	2433
KJJ81A1G092000.1		131	95	135		170	180	201		374	346	349		1158	973	709		820	829	625
KJJ81A1G092100.1		2932	2631	2660		4326	5530	5173		5420	4868	5119		4737	4682	4446		3085	3452	3545
KJJ81A1G092200.1		125	137	102		238	170	196		233	178	232		206	177	185		145	152	129
KJJ81A1G092300.1		1904	1772	1415		2086	2095	2144		1704	1586	1421		1698	1647	1438		1342	1482	1101
KJJ81A1G092400.1		25	12	23		25	13	12		1	1	1		1	9	1		9	1	1
KJJ81A1G092405.1		96722	88173	93074		10665	7486	6922		6831	6717	7392		20870	25549	24672		8349	7979	7637
KJJ81A1G092500.1		442	348	442		491	513	489		397	412	389		620	688	552		368	468	442
KJJ81A1G092600.1		186	155	118		317	310	339		321	374	343		366	326	390		440	508	416
KJJ81A1G092700.1		467	494	388		2093	1802	1636		2716	2280	2664		3934	3499	3751		4152	5323	5687
KJJ81A1G092800.1		190	180	247		348	356	371		403	259	410		312	388	224		362	396	343
KJJ81A1G092900.1		2008	1950	2067		2668	2258	2255		1858	1944	1618		438	514	532		447	431	552
KJJ81A1G093000.1		47	9	18		29	58	38		46	42	66		12	20	19		7	18	12
KJJ81A1G093100.1		1166	1127	1060		1206	1505	1413		1519	1394	1186		1886	1756	1873		1713	1712	1670
KJJ81A1G093200.1		33925	33833	31434		77211	69219	64176		79171	89802	79619		50212	47295	48980		52455	55546	54583
KJJ81A1G093300.1		1	7	1		8	1	1		1	1	8		5	1	1		5	5	5
KJJ81A1G093400.1		4395	4597	4824		3524	3295	2986		2287	2173	2373		3937	3907	4700		4362	4332	4680
KJJ81A1G093500.1		909	884	912		1422	1293	1231		1255	1278	1601		996	1269	971		1277	1354	1447
KJJ81A1G093600.1		84	70	120		75	128	84		124	130	105		123	178	161		82	168	173
KJJ81A1G093700.1		748	910	961		784	875	763		685	784	795		892	770	841		688	717	770
KJJ81A1G093800.1		804	649	638		883	1119	1070		848	834	792		931	956	1232		916	830	838
KJJ81A1G093900.1		15	21	21		46	30	22		22	17	15		19	16	38		1	5	15
KJJ81A1G094000.1		23828	27678	30295		70467	58266	66210		91580	94280	97174		54257	60327	58005		62083	70488	63827
KJJ81A1G094100.1		2237	2533	2376		1289	1590	1572		1561	1371	1482		2143	2014	2070		2858	2737	2884
KJJ81A1G094200.1		952	857	801		769	1042	824		729	542	481		939	771	941		719	673	516
KJJ81A1G094300.1		6340	6602	6425		5473	6032	4960		5215	6408	5823		6298	5362	5654		5181	4980	5440
KJJ81A1G094400.1		3715	3104	2937		4448	2871	3397		3949	3441	3507		3687	4780	4557		3683	3126	3242
KJJ81A1G094500.1		963	875	792		1026	1325	1194		1170	1029	1080		800	735	773		984	957	967
KJJ81A1G094505.1		1889	2486	2120		2447	1925	2008		1572	1800	1761		2187	1960	2010		1812	1995	2141
KJJ81A1G094600.1		207	184	210		120	163	134		112	101	120		96	113	106		100	158	90
KJJ81A1G094700.1		1514	1476	1422		920	1185	1029		990	924	938		986	717	838		666	769	728
KJJ81A1G094800.1		1288	1625	1563		1880	1708	1825		1930	2077	1963		2331	2117	2175		2154	1849	2089
KJJ81A1G094900.1		789	862	798		1208	1422	1445		1585	1447	1530		1335	1117	1241		1220	1187	1221
KJJ81A1G095000.1		4945	5349	5120		7270	7047	6221		5139	5726	5692		5522	5636	5665		3260	3275	3642
KJJ81A1G095100.1		356	375	349		305	502	467		390	312	363		402	280	324		371	494	404
KJJ81A1G095200.1		19368	16708	15877		9015	9060	9202		6974	6655	5982		8380	8615	7713		7582	7307	6906
KJJ81A1G095300.1		1070	705	767		1096	1048	999		1168	943	965		939	1235	1158		949	1024	1000
KJJ81A1G095400.1		2290	2046	1870		2069	1977	1984		1902	2170	2172		2762	2982	2223		2218	2423	2122
KJJ81A1G095500.1		341	315	377		551	661	586		824	648	612		605	452	493		468	466	513
KJJ81A1G095600.1		1748	1597	1683		1606	1786	1814		1775	1608	1609		1875	1669	1703		1185	1285	1161
KJJ81A1G095700.1		3475	2886	3574		8222	7451	8777		8567	6702	8553		6451	7643	7177		5676	5677	5457
KJJ81A1G095800.1		27092	29328	34501		32645	27887	32900		33044	36199	41399		34270	38040	37003		40200	39091	38765
KJJ81A1G095900.1		153	171	120		257	330	225		212	212	81		170	171	284		140	92	148
KJJ81A1G096000.1		91	101	106		124	155	173		90	142	106		158	96	67		119	71	67
KJJ81A1G096100.1		2552	2568	2438		1613	1588	1572		1178	1229	1154		1358	1218	1249		1207	1392	1092
KJJ81A1G096200.1		3941	3476	3574		2240	2563	2798		2042	1833	2142		2989	3161	2728		1863	2180	2062
KJJ81A1G096300.1		2490	2400	2547		3262	2621	2894		2655	3104	3164		2082	2674	2270		2271	2106	2492
KJJ81A1G096400.1		9365	8091	8515		23938	19784	20538		20514	18857	20027		21605	20929	21589		13778	13729	13072
KJJ81A1G096500.1		941	1034	993		1866	1663	1710		1894	1903	1853		1780	1702	2235		1399	1383	1455
KJJ81A1G096600.1		4584	4647	4363		5076	5068	4988		5626	4881	4309		6736	7166	7223		10794	9282	7932
KJJ81A1G096700.1		235233	231023	242879		320811	255043	274580		252841	258738	267394		387438	428612	436723		196351	193989	197558
KJJ81A1G096800.1		1039	1229	1307		1619	1414	1365		1338	1441	1488		1702	1575	1436		1133	1304	1428
KJJ81A1G096900.1		477	653	590		297	423	353		460	291	495		374	321	350		200	166	162
KJJ81A1G097000.1		1528	1596	1727		2873	2621	2845		2403	2308	2542		1507	1767	1907		1402	1351	1243
KJJ81A1G097100.1		6251	5999	5684		4786	3400	3647		2790	3306	2818		2744	2510	2447		2313	2110	2504
KJJ81A1G097200.1		15941	15298	16133		9515	13163	13550		13847	13380	14456		12274	12401	12229		9237	10170	9766
KJJ81A1G097300.1		800	975	819		1131	883	1022		430	514	668		930	1051	696		367	364	301
KJJ81A1G097400.1		478	526	404		476	534	609		496	394	401		548	518	427		446	482	377
KJJ81A1G097500.1		136	115	129		178	146	220		260	178	294		324	309	239		263	386	234
KJJ81A1G097600.1		869	1078	956		1616	1404	1354		1146	929	1127		1395	959	1363		1035	1094	1151
KJJ81A1G097700.1		899	778	807		1462	1625	1469		1754	1689	1646		1298	1458	1228		1447	1419	1195
KJJ81A1G097800.1		1332	1167	1053		1320	1433	1386		1533	1387	1258		1690	1488	1440		1684	1863	1470
KJJ81A1G097900.1		270	308	215		201	225	167		87	133	69		115	118	115		101	113	78
KJJ81A1G098000.1		551	557	569		1203	1359	1440		1337	1186	1334		1335	1245	1007		1208	1206	1044
KJJ81A1G098100.1		694	729	719		905	1197	1011		1128	1104	1159		1214	914	1040		1052	948	1141
KJJ81A1G098200.1		3257	3555	3414		2177	2432	2494		1663	1625	1679		2501	2279	2140		3013	2888	2709
KJJ81A1G098300.1		837	796	738		1971	2217	2391		1881	1754	1803		1381	1372	1353		1650	1498	1685
KJJ81A1G098400.1		74	45	54		81	61	92		66	73	55		52	53	43		26	35	31
KJJ81A1G098500.1		5300	5127	5399		5679	5584	5700		6405	7199	6548		6423	6282	6015		6130	6564	6017
KJJ81A1G098600.1		26258	26643	28941		11253	10543	12297		7135	7978	9468		6533	8553	7179		6559	6092	6356
KJJ81A1G098700.1		37488	38127	40532		97973	96185	92448		123285	138933	125665		61648	68341	72222		77834	74095	82048
KJJ81A1G098800.1		481066	449637	434371		271483	233898	245585		206049	222527	207825		180482	213377	217982		199204	188581	178681
KJJ81A1G098900.1		23062	23577	21962		26295	31265	28418		32076	31937	29018		21182	19141	19985		21141	20183	20264
KJJ81A1G099000.1		33592	36882	39895		29762	23820	25717		20235	22532	25620		20654	22307	22264		19561	19557	20031
KJJ81A1G099100.1		1004	924	1115		2409	1641	1689		1666	1648	1632		1192	952	1110		1255	1258	1145
KJJ81A1G099200.1		551	587	519		908	1020	1166		1191	972	1061		956	816	936		1069	1066	953
KJJ81A1G099300.1		3220	3027	3284		6097	6317	6472		5869	6108	5773		4877	4603	5065		3575	3975	3861
KJJ81A1G099400.1		9589	8274	8303		9078	8995	8955		8207	9915	8004		6938	7309	7880		7570	7747	7521
KJJ81A1G099500.1		430	495	422		2020	2017	2114		2225	2525	2224		2849	2699	2754		2013	1991	1844
KJJ81A1G099600.1		1662	1750	1639		1908	1466	1526		1408	1142	1380		1612	1426	1659		1118	1059	1156
KJJ81A1G099700.1		13533	12714	12325		9022	8377	8366		6495	6778	6068		9768	10424	9972		14796	14191	13186
KJJ81A1G099800.1		2490	2778	2294		3947	3362	3297		3535	3125	3174		2466	2794	2774		1883	1798	1989
KJJ81A1G099900.1		873	620	699		1002	723	827		1043	762	930		1365	1526	1307		3014	2976	2417
KJJ81A1G100000.1		3088	2975	3256		3375	3445	3265		2751	2563	2860		2589	2704	2217		2031	1870	2116
KJJ81A1G100100.1		4463	4731	4499		3994	3561	3834		3535	2923	3132		2688	2638	2555		2979	2743	2950
KJJ81A1G100200.1		1804	2182	1837		8732	6879	7315		7446	7600	7964		7188	6947	6979		5055	4910	4945
KJJ81A1G100300.1		241	259	236		279	332	348		333	265	239		329	338	282		309	304	269
KJJ81A1G100400.1		422	568	323		1068	979	870		864	1042	1020		748	744	646		666	547	572
KJJ81A1G100500.1		781	812	906		1108	1103	1061		1064	1163	1335		1203	1223	1287		1058	1109	1143
KJJ81A1G100600.1		1031	1173	1509		1999	2173	2272		2328	2322	2484		1882	1704	1610		1731	1740	1628
KJJ81A1G100700.1		30495	29755	30399		42332	42681	43007		41021	44299	42528		52823	57765	56275		37757	38094	38199
KJJ81A1G100800.1		292	325	309		286	348	384		344	291	346		442	409	425		349	357	269
KJJ81A1G100900.1		3059	3021	2900		1544	1614	1557		1256	1226	1196		1125	1065	1277		925	969	929
KJJ81A1G101000.1		2752	2769	3021		2505	2438	2675		2729	2344	2897		2615	2324	2286		2779	3080	3148
KJJ81A1G101100.1		438	483	496		537	586	452		575	471	537		491	381	401		502	511	458
KJJ81A1G101200.1		8859	9137	8631		3620	4754	4440		3978	3276	3208		5899	4864	4505		5486	5152	5036
KJJ81A1G101300.1		7734	8182	7930		4874	4010	4137		3150	3039	2511		3228	2672	3438		3203	3078	3339
KJJ81A1G101400.1		36	83	83		84	68	57		61	52	62		114	80	68		128	119	98
KJJ81A1G101500.1		4502	4712	4392		3363	3404	3505		3554	3280	3208		3821	3698	3374		4045	3667	3530
KJJ81A1G101600.1		2746	2932	2731		3380	2862	3869		3915	2640	3673		3817	4574	4031		5261	5490	5334
KJJ81A1G101700.1		12436	12808	12106		8770	8139	9486		7205	6501	7314		9319	9885	8454		9325	9619	8999
KJJ81A1G101800.1		1044	985	1095		632	854	665		682	712	587		575	559	560		628	658	659
KJJ81A1G101900.1		5966	5950	5526		1222	1487	1463		832	796	801		2033	2145	1759		3022	3049	2155
KJJ81A1G102000.1		2101	1883	1718		2873	2716	2857		2767	2691	2680		2465	2787	2698		1623	1516	1526
KJJ81A1G102100.1		8909	8493	7218		7897	8444	8520		8014	7382	6372		9089	8993	8546		5561	5360	4682
KJJ81A1G102200.1		2036	2016	1775		1355	1680	1650		1140	1005	931		1526	1305	1381		1102	1187	1019
KJJ81A1G102300.1		1556	1489	1522		1699	2005	1984		1668	1592	1532		1941	1550	1570		1539	1503	1604
KJJ81A1G102400.1		1284	1306	1293		999	1875	1981		1507	1116	1247		1594	1288	1257		1270	1283	1090
KJJ81A1G102500.1		1	6	11		172	118	116		131	124	116		49	49	47		66	82	88
KJJ81A1G102600.1		1276	1546	1143		1358	1276	1343		1280	1310	1039		1613	1555	1661		1494	1330	1288
KJJ81A1G102700.1		2113	2314	2535		2136	2787	2274		2744	2638	2660		2614	2065	1924		2473	2263	2620
KJJ81A1G102800.1		62	41	59		80	88	63		73	53	70		74	41	56		42	35	31
KJJ81A1G102900.1		446	402	529		729	503	573		524	696	533		515	602	575		834	752	873
KJJ81A1G103000.1		1757	1877	1608		2552	3153	2900		1994	2308	2036		2342	2110	2253		1467	1221	1437
KJJ81A1G103100.1		97	106	154		72	93	87		56	39	67		55	43	39		47	66	57
KJJ81A1G103200.1		562	566	441		863	548	580		724	558	554		1060	998	1181		940	709	551
KJJ81A1G103300.1		4199	4654	4167		6000	6284	6325		5725	5977	5510		3868	3818	3642		2766	2518	2630
KJJ81A1G103400.1		1875	1920	1977		2009	1500	1360		937	1462	1126		1334	1507	1325		1537	1182	1371
KJJ81A1G103500.1		1256	1361	1794		3113	2523	2786		3189	3155	2979		2757	3353	3129		2446	2324	2653
KJJ81A1G103600.1		1318	1157	1105		1500	1735	1728		1530	1564	1536		2164	2203	1619		2207	2421	2186
KJJ81A1G103700.1		760	848	925		752	904	980		1423	1166	1310		3487	4131	3655		4458	4551	4255
KJJ81A1G103800.1		2693	2712	3014		2339	2856	2445		2663	2342	2665		3108	3024	3106		3546	3588	4194
KJJ81A1G103900.1		3895	4017	4003		3220	2908	2950		2969	3377	3439		4020	3533	4403		5424	5192	6245
KJJ81A1G104000.1		3235	3254	3550		717	687	642		336	308	427		111	84	157		79	11	28
KJJ81A1G104100.1		2319	1996	2096		1319	1660	1722		1238	1067	1269		1529	1390	1469		991	1018	1116
KJJ81A1G104200.1		11774	10682	10635		11097	10573	9643		8959	9705	8030		7094	7165	7064		6442	6266	6073
KJJ81A1G104300.1		17245	16629	17265		3605	4291	4053		3020	3193	3263		4102	3519	3507		931	1021	816
KJJ81A1G104400.1		1063	872	965		723	505	586		399	365	511		349	327	422		219	312	230
KJJ81A1G104500.1		3534	3227	3307		9714	9356	9158		9861	9461	9641		9224	8258	8160		5856	6468	6076
KJJ81A1G104600.1		2513	1879	1531		3259	2766	2219		2505	2980	3084		3163	3004	2804		3142	3239	2764
KJJ81A1G104700.1		1082	966	888		922	1135	972		1080	1039	870		1151	1013	1000		1144	1180	983
KJJ81A1G104800.1		633	593	510		651	687	618		559	643	695		656	547	535		626	656	589
KJJ81A1G104900.1		796	688	807		498	403	569		445	488	481		726	548	525		691	698	667
KJJ81A1G105000.1		3746	3421	3736		1601	1754	1783		1450	1229	1148		1743	1557	1630		1662	1714	1781
KJJ81A1G105100.1		134	64	32		60	68	134		74	75	84		71	83	68		83	27	55
KJJ81A1G105200.1		6735	6040	5823		3227	3223	3631		4424	3809	3924		5629	6201	5958		12816	12964	11527
KJJ81A1G105300.1		591	605	523		534	652	649		664	512	609		640	605	575		559	508	542
KJJ81A1G105400.1		314	250	219		553	497	443		466	407	296		578	643	651		1004	715	635
KJJ81A1G105500.1		1426	1319	1176		1365	1653	1623		1904	1793	1724		2347	2254	2102		1786	1837	1672
KJJ81A1G105600.1		319	277	262		418	418	480		526	414	408		544	459	466		1041	986	877
KJJ81A1G105700.1		1345	1467	1536		796	804	862		679	434	661		415	384	454		382	445	413
KJJ81A1G105800.1		1160	1088	1104		2529	2355	2430		2685	2423	2783		1839	1968	1763		1852	1811	1958
KJJ81A1G105900.1		1375	1132	1215		784	1068	1268		927	1047	1094		1142	1044	855		1037	1018	993
KJJ81A1G106000.1		701	624	561		1020	965	938		813	924	806		834	780	823		733	828	667
KJJ81A1G106100.1		855	900	776		1427	1421	1886		1759	1880	2091		2320	2320	1785		2008	2155	2013
KJJ81A1G106200.1		157	229	114		407	273	241		464	437	379		747	725	632		381	367	348
KJJ81A1G106300.1		339	316	413		1036	1069	952		1205	1160	1314		949	1082	911		991	937	962
KJJ81A1G106400.1		813	748	809		678	775	680		774	788	674		708	685	645		711	711	648
KJJ81A1G106500.1		3887	3596	3523		11835	12929	12225		10817	10827	10176		11505	11388	11573		5368	5601	5540
KJJ81A1G106600.1		733	881	756		667	644	981		821	745	876		743	748	769		1295	906	1304
KJJ81A1G106700.1		46228	47282	45660		46478	43383	41814		48456	54447	49456		42925	48442	52513		53352	49725	53298
KJJ81A1G106800.1		2977	2535	2197		10507	10202	10377		10038	9617	8209		10421	12099	10441		6578	6214	5458
KJJ81A1G106900.1		912	1008	899		1443	1537	1613		1875	1736	1890		1673	2024	1692		1707	1602	1717
KJJ81A1G107000.1		4124	3489	3343		1299	1016	1159		1170	1250	1202		4324	4544	4013		869	725	643
KJJ81A1G107100.1		4693	4650	5552		2579	2731	2719		2485	2362	2826		3759	3854	3649		2312	2333	2526
KJJ81A1G107200.1		2624	2422	2269		3333	2250	2303		2556	2841	2474		2037	1826	1944		2061	1906	1940
KJJ81A1G107300.1		11401	13148	13277		16581	13402	13783		14977	14407	16130		14326	14665	14312		13987	12693	13302
KJJ81A1G107400.1		4555	4417	4249		4123	4294	4417		3836	3755	3566		5992	5274	5565		6843	6826	6428
KJJ81A1G107500.1		155	137	124		176	205	164		174	120	101		196	170	126		177	173	135
KJJ81A1G107600.1		555	577	645		748	807	826		996	714	859		1017	830	750		988	1254	1022
KJJ81A1G107700.1		542	587	565		643	918	861		679	511	621		962	642	765		597	621	591
KJJ81A1G107800.1		439	529	555		570	761	635		618	693	597		636	543	522		617	648	624
KJJ81A1G107900.1		177	210	123		309	322	303		264	254	240		253	267	298		320	313	253
KJJ81A1G108000.1		11642	12038	12261		9400	9135	9513		8849	8319	9402		10887	10100	9901		7915	8247	9098
KJJ81A1G108100.1		397	364	375		953	1001	941		901	783	777		898	756	781		601	631	609
KJJ81A1G108200.1		539	464	529		1311	1322	1056		1218	1223	1331		795	898	731		832	960	822
KJJ81A1G108300.1		730	660	474		547	853	554		455	381	481		603	490	618		1417	1060	1116
KJJ81A1G108400.1		31419	31583	31972		82846	70113	75735		91002	98892	96531		56027	60854	61767		62471	64349	59713
KJJ81A1G108500.1		870	792	811		985	1036	1105		1209	1179	1059		967	778	832		891	861	879
KJJ81A1G108600.1		808	971	789		909	1132	1135		1208	949	1122		1174	850	895		1100	945	965
KJJ81A1G108700.1		104	108	99		5	19	14		1	1	5		3	1	1		1	1	6
KJJ81A1G108800.1		1253	1183	1005		2276	2511	2523		3468	2771	2445		2847	2248	2576		2673	2821	2432
KJJ81A1G108900.1		328	312	300		433	442	403		341	399	363		484	419	300		353	404	317
KJJ81A1G109000.1		175	152	125		97	141	95		100	115	80		66	62	59		52	19	72
KJJ81A1G109100.1		353	335	317		556	408	488		441	590	505		577	457	496		379	421	528
KJJ81A1G109200.1		3667	3364	3505		3321	3876	3823		2963	2726	2598		3803	3475	3417		2486	2685	2631
KJJ81A1G109300.1		664	546	581		809	705	838		618	607	521		409	469	422		1008	1150	918
KJJ81A1G109400.1		22	29	24		43	57	31		19	28	42		16	10	3		12	23	9
KJJ81A1G109500.1		45	16	27		81	40	68		78	38	34		44	32	17		20	25	19
KJJ81A1G109600.1		1517	1481	1379		1231	1240	1344		1237	1170	1449		1540	1737	1604		1456	1496	1614
KJJ81A1G109700.1		1334	1280	1305		1062	1128	1024		816	637	733		967	752	872		1064	1010	1017
KJJ81A1G109800.1		5155	4732	5467		6728	7553	7530		8989	8070	8525		9338	8746	8000		7508	7575	7625
KJJ81A1G109900.1		1211	1288	1471		3027	3395	3038		3034	3410	2687		2330	1845	2009		1953	1933	2093
KJJ81A1G110000.1		1022	1085	1044		707	894	860		852	771	900		1209	1077	856		781	799	854
KJJ81A1G110100.1		79	52	75		118	62	49		102	55	73		139	77	68		48	39	28
KJJ81A1G110200.1		1147	1141	958		1440	1301	1161		1703	1888	1645		1684	1497	1436		2567	2583	2684
KJJ81A1G110300.1		25108	26309	26022		31958	31443	29567		26437	29181	29718		33698	37029	37371		29278	30851	29025
KJJ81A1G110400.1		1988	1672	1656		2564	2202	2282		2219	2174	2142		2178	2564	2166		2458	2252	2296
KJJ81A1G110500.1		2938	2815	2944		4481	4852	4919		5443	5128	5604		6926	6478	6092		4778	4990	4853
KJJ81A1G110600.1		7286	7814	8164		10794	13289	13437		12733	12726	12573		8833	8401	7975		7390	7152	7314
KJJ81A1G110700.1		17821	20061	20685		29566	33591	34905		44582	40161	42524		37418	34363	33952		40747	38829	40813
KJJ81A1G110800.1		208	245	254		256	255	384		320	422	350		646	871	629		693	608	643
KJJ81A1G110900.1		2775	2286	2758		4208	4111	4754		4904	4839	5323		3560	4346	3655		4645	4716	4364
KJJ81A1G111000.1		720	752	757		2014	2128	1933		2142	2009	1883		1982	1950	1980		1575	1620	1445
KJJ81A1G111100.1		221	217	198		340	324	286		290	223	268		284	201	209		348	296	296
KJJ81A1G111200.1		8251	8222	8454		8508	7894	7169		7177	7990	8280		7975	7761	8312		7102	7521	8021
KJJ81A1G111300.1		270	224	192		412	287	283		390	291	276		412	357	270		466	416	417
KJJ81A1G111400.1		608	596	495		514	613	730		623	692	627		576	615	563		855	923	629
KJJ81A1G111500.1		2083	2260	1949		1991	1867	1576		1605	1583	1546		3024	2917	2862		2238	2250	2417
KJJ81A1G111600.1		8261	8263	8750		10537	11165	11221		10246	12432	11132		7853	7991	8010		8555	8945	9043
KJJ81A1G111700.1		172	186	208		188	211	300		271	246	127		554	471	434		335	213	326
KJJ81A1G111800.1		15113	14982	16906		16578	19460	21043		24404	22427	25795		18187	19696	16764		26821	29304	28170
KJJ81A1G111900.1		3444	2624	4266		504	724	877		430	554	629		427	482	167		117	122	90
KJJ81A1G112000.1		3545	3458	3354		3001	2677	3088		2755	2676	2562		3452	3401	2909		4358	4581	3922
KJJ81A1G112100.1		3201	3165	2762		6971	5395	4882		7348	7258	6106		6379	6027	7320		6839	6353	7070
KJJ81A1G112200.1		766	671	680		928	855	952		930	836	730		1036	971	880		911	990	867
KJJ81A1G112300.1		356	287	283		364	555	452		478	451	392		472	407	372		499	412	458
KJJ81A1G112400.1		144	215	239		247	377	391		596	382	478		802	747	555		1167	1446	1419
KJJ81A1G112500.1		1838	1873	1977		2441	2117	2471		2410	2159	2331		2662	2848	3221		2573	2617	2487
KJJ81A1G112600.1		4193	4194	4279		5310	5766	5885		5698	5345	5889		10601	9486	9189		5267	6151	5761
KJJ81A1G112700.1		10937	11021	10752		9094	7886	8528		8195	8617	9352		9496	9832	9390		7394	7490	7791
KJJ81A1G112800.1		16	16	24		51	42	41		97	65	25		54	47	42		23	37	27
KJJ81A1G112900.1		36	21	17		32	18	41		22	15	27		18	19	41		19	14	15
KJJ81A1G113000.1		1250	1116	1163		1649	1603	1853		1547	1418	1279		2171	1959	2233		2099	1758	1419
KJJ81A1G113100.1		216	226	251		430	547	551		771	585	597		623	651	495		630	701	651
KJJ81A1G113200.1		1	1	1		7	1	1		13	8	7		1	1	1		1	1	1
KJJ81A1G113300.1		626	610	657		965	1447	1238		1546	1352	1548		1015	809	860		1058	1063	961
KJJ81A1G113400.1		7807	8795	9517		7461	7475	7286		7063	6697	7301		7723	6942	5769		7391	7751	7865
KJJ81A1G113500.1		12	17	11		55	24	24		29	33	47		89	88	73		67	68	59
KJJ81A1G113600.1		103	77	62		83	88	114		59	73	70		56	77	83		96	87	93
KJJ81A1G113700.1		574	601	539		699	674	627		572	581	676		549	538	541		578	553	561
KJJ81A1G113800.1		718	669	806		2749	2561	3133		2013	2070	2421		1113	1161	1011		1143	1291	1194
KJJ81A1G113900.1		319	274	340		411	430	461		405	305	439		313	233	326		290	380	342
KJJ81A1G114000.1		982	978	861		999	1119	1068		1091	921	1192		1285	1209	986		1207	1231	1213
KJJ81A1G114100.1		89	148	100		97	74	89		71	81	67		72	71	68		146	139	132
KJJ81A1G114200.1		109	150	103		192	186	154		165	156	143		270	202	202		161	107	150
KJJ81A1G114300.1		4390	4455	4281		9046	9682	10039		7926	7601	7763		5222	4651	4570		4006	4114	4062
KJJ81A1G114400.1		1039	979	1000		1161	1193	1129		1342	1462	1377		1197	1266	1199		1215	1132	1199
KJJ81A1G114500.1		888	610	768		1320	991	1156		1152	999	930		987	843	1031		755	716	682
KJJ81A1G114600.1		17832	17648	17537		14235	18499	18975		23182	21182	21676		23111	20166	21188		29417	28344	27780
KJJ81A1G114700.1		5120	4737	5492		6897	6897	5852		5129	6001	5059		3313	2340	3213		2594	2545	2721
KJJ81A1G114800.1		4289	3988	3438		11605	12249	12598		12317	10721	9935		9409	9607	9402		7296	6813	5461
KJJ81A1G114900.1		673	799	923		747	726	646		648	508	687		375	316	310		140	208	151
KJJ81A1G115000.1		17853	16817	15475		17034	20151	17481		23130	22322	20441		20826	19494	20162		23767	22664	22026
KJJ81A1G115100.1		382	484	436		609	684	647		660	602	637		680	539	659		489	538	471
KJJ81A1G115200.1		4297	5422	4950		5609	4969	5118		6155	6310	7089		5154	5304	4873		5053	5099	4626
KJJ81A1G115300.1		53080	50105	51219		45485	48895	45945		50803	51569	50372		41308	44774	43272		42539	42891	44000
KJJ81A1G115400.1		411	338	384		745	677	587		864	632	696		675	631	775		607	673	798
KJJ81A1G115500.1		1761	1838	1620		1520	1915	1569		1625	1369	1452		1726	1625	1567		2086	2180	2015
KJJ81A1G115600.1		1186	1259	1177		1361	1554	1663		1444	1538	1638		1327	1446	1336		1670	1620	1490
KJJ81A1G115700.1		13981	14783	15664		18707	13220	13934		11187	11516	12043		10969	11666	10248		20019	21635	20842
KJJ81A1G115800.1		267	252	255		297	395	385		307	231	299		388	356	291		348	425	293
KJJ81A1G115900.1		3643	3542	3173		3237	3857	4112		3229	2973	3137		4146	4427	4499		4373	3969	3917
KJJ81A1G116000.1		644	549	670		1614	1925	1774		2130	1937	2221		8100	7249	7086		2257	2511	2528
KJJ81A1G116100.1		59958	59175	63270		46871	39220	41112		34846	38873	39130		28993	31216	36283		31008	30288	35400
KJJ81A1G116200.1		7032	8188	8235		6006	6087	5671		4992	4877	4391		7494	6933	7474		6052	5317	5557
KJJ81A1G116300.1		1266	1117	1309		856	1149	1105		918	767	808		1159	880	847		1083	1054	1006
KJJ81A1G116400.1		806	880	1134		2156	1999	1955		1834	2235	2010		1598	1809	1535		1727	2025	1715
KJJ81A1G116500.1		1047	1008	980		1050	1111	999		1081	967	988		1706	1292	1422		1370	1374	1374
KJJ81A1G116600.1		87	107	127		196	216	229		110	154	100		57	76	64		100	109	96
KJJ81A1G116700.1		336	288	307		207	203	193		125	121	127		206	196	183		213	196	157
KJJ81A1G116800.1		155947	153315	156153		72800	55616	56338		34679	37853	38636		30079	31150	34173		33676	32788	34533
KJJ81A1G116900.1		108722	105737	106757		62123	45808	48334		30710	32422	32402		33303	38644	35965		36017	34677	32561
KJJ81A1G117000.1		1278	1250	1365		2119	1584	1949		1764	2003	1675		1669	1704	1655		1736	1789	1869
KJJ81A1G117100.1		3772	3765	4172		5176	4806	4859		5307	5284	5314		4176	4304	4413		3393	3149	2977
KJJ81A1G117200.1		2429	2445	2296		1211	1344	1467		1470	1341	1407		2159	2600	1982		2254	2138	2125
KJJ81A1G117300.1		329	280	320		129	114	155		138	142	56		474	386	415		572	524	430
KJJ81A1G117400.1		384	502	510		742	958	1127		1113	926	1042		1282	1379	983		1288	1534	1266
KJJ81A1G117500.1		3427	3312	4286		2929	3436	3183		3093	3062	3911		3505	4640	4308		3119	2557	2748
KJJ81A1G117600.1		6385	6437	7076		6034	5743	6568		6051	5208	5903		4799	5015	3963		4399	4795	4373
KJJ81A1G117700.1		201	287	195		276	336	347		305	290	266		307	193	197		263	278	284
KJJ81A1G117800.1		500	400	388		516	714	602		692	653	621		818	621	588		677	901	697
KJJ81A1G117900.1		1295	1206	1266		1380	955	1133		1128	946	902		1146	1026	1135		1020	1238	913
KJJ81A1G118000.1		4535	4453	4844		3431	2926	2965		2425	2259	2359		2189	2524	2168		1554	1680	1620
KJJ81A1G118100.1		1283	1320	1252		1089	1263	1072		1031	906	984		1077	871	1007		1331	1312	1260
KJJ81A1G118200.1		9231	10048	10846		457	623	555		134	230	194		19	14	1		14	12	6
KJJ81A1G118300.1		3309	3387	3677		3562	3404	3699		3171	3396	3796		4455	4737	3818		3660	3975	3781
KJJ81A1G118400.1		646	647	607		450	614	638		475	359	431		781	586	544		706	815	728
KJJ81A1G118500.1		178	208	137		484	454	371		397	347	349		357	324	301		404	338	339
KJJ81A1G118600.1		8751	8705	9412		12207	8423	9079		9702	11289	12306		8222	9755	10648		9779	10528	10388
KJJ81A1G118700.1		35463	35176	36364		25494	26794	29180		23217	19542	22772		30687	29265	25403		52179	57732	52369
KJJ81A1G118800.1		31	15	29		16	31	31		15	1	1		10	22	1		11	1	10
KJJ81A1G118900.1		639	549	626		1401	1482	1411		1696	1754	1630		1637	1424	1610		1521	1361	1441
KJJ81A1G119000.1		55372	55482	58641		155171	134261	139403		97316	100605	101198		162248	162922	175475		46497	44351	47101
KJJ81A1G119100.1		8289	8688	8350		8822	9790	8644		9186	10203	8887		9578	9176	9511		4371	4426	4954
KJJ81A1G119200.1		382	518	441		342	365	351		312	321	187		307	408	282		87	99	107
KJJ81A1G119300.1		6311	5847	6767		12991	10929	11430		10814	10670	11046		11945	11315	12787		6698	6710	6759
KJJ81A1G119400.1		42555	43286	48436		7308	5565	5451		3589	3359	3464		4335	4964	5083		5109	6035	5975
KJJ81A1G119500.1		632	608	665		595	764	853		596	436	581		570	493	361		311	442	356
KJJ81A1G119600.1		588	642	732		493	702	839		506	422	589		414	496	396		280	381	300
KJJ81A1G119700.1		1457	1449	1515		2467	2673	2710		3484	2549	3656		3314	3355	2311		2771	2978	2995
KJJ81A1G119800.1		571	568	793		798	554	754		624	683	906		891	978	786		1023	852	986
KJJ81A1G119900.1		571	450	559		421	529	429		494	276	337		394	403	384		397	332	305
KJJ81A1G120000.1		1607	1762	1772		1101	1691	1543		1724	1567	2074		2449	2160	2067		2995	2680	2940
KJJ81A1G120100.1		1370	1548	1747		463	580	441		229	233	259		76	119	119		37	8	26
KJJ81A1G120200.1		3728	4213	4360		4501	3611	3684		3284	3968	3210		2923	2894	3162		2003	1828	2668
KJJ81A1G120300.1		9177	8849	8411		14251	11568	12296		12186	11738	11430		14400	13532	14380		9405	9369	9421
KJJ81A1G120400.1		32	25	20		158	152	272		256	234	282		145	180	125		170	126	112
KJJ81A1G120500.1		28012	27244	27737		69759	65715	69138		92003	99051	92279		51550	54238	56387		60388	60790	58245
KJJ81A1G120600.1		812	850	804		1436	1321	1366		1226	1293	1296		1324	1100	1423		1002	1207	1104
KJJ81A1G120700.1		138	137	116		148	206	191		196	147	131		261	220	162		315	286	265
KJJ81A1G120800.1		27659	27337	27996		30221	27564	26621		22843	24797	24134		22657	25568	26037		16753	16440	17395
KJJ81A1G120900.1		451	491	494		475	716	567		662	533	647		568	503	510		803	688	726
KJJ81A1G121000.1		3630	3570	3425		3803	3069	3105		2178	2197	2351		2097	2229	2367		2013	1941	1835
KJJ81A1G121100.1		502	510	478		416	541	572		650	426	520		768	662	507		634	607	592
KJJ81A1G121200.1		319	249	129		321	349	381		281	222	300		326	318	287		583	474	544
KJJ81A1G121300.1		985	978	952		2285	1935	2065		1825	1942	2146		1076	1177	1257		3305	3024	3012
KJJ81A1G121400.1		8716	8901	9937		20499	17511	19757		14627	13134	16285		15630	14579	14281		11325	12138	12024
KJJ81A1G121500.1		1608	1595	1556		1391	1501	1416		1173	1140	1241		830	674	689		713	715	798
KJJ81A1G121600.1		4593	4462	3924		11634	10694	12038		14581	13713	12833		8201	8664	8070		10447	9996	8948
KJJ81A1G121700.1		7	21	28		15	23	30		29	33	15		19	31	38		5	24	5
KJJ81A1G121800.1		1	1	1		1	1	1		1	1	7		10	1	1		1	1	1
KJJ81A1G121900.1		121	123	110		171	191	204		166	139	120		245	162	163		174	226	167
KJJ81A1G122000.1		65066	63745	69086		176339	151110	189396		229001	216250	242880		136473	153210	146031		157770	154244	140087
KJJ81A1G122100.1		8516	7995	7396		6724	5845	6300		5820	4811	4561		5832	5594	5707		7640	7238	6061
KJJ81A1G122200.1		1073	949	908		946	1094	957		895	1158	1163		971	684	746		1494	1107	1210
KJJ81A1G122300.1		1318	1185	830		1623	1525	1715		1314	1564	1657		1449	1458	1345		1518	1596	1751
KJJ81A1G122400.1		924	875	745		928	1170	1154		1068	885	880		1337	1024	1105		794	883	808
KJJ81A1G122500.1		3516	3604	3906		6464	6894	7005		7177	7644	7092		3243	3127	3334		4739	4714	4500
KJJ81A1G122600.1		556	567	568		734	811	772		661	550	702		763	623	536		597	534	508
KJJ81A1G122700.1		24238	25529	25952		18391	23364	23309		25340	24502	24684		31079	29483	31298		22500	22163	22586
KJJ81A1G122800.1		4593	4462	4279		6016	6776	7087		8417	7478	8035		10643	9464	8543		10555	11661	10221
KJJ81A1G122900.1		798	574	630		977	774	977		1073	1031	1208		1357	894	1153		872	873	912
KJJ81A1G123000.1		93	88	102		135	186	151		218	153	229		230	232	201		338	309	302
KJJ81A1G123100.1		310	404	410		483	501	415		363	366	406		432	358	367		365	389	373
KJJ81A1G123200.1		2357	2824	2355		6622	6536	6379		5651	5573	6126		3493	3233	3623		2740	2619	2741
KJJ81A1G123300.1		843	795	790		471	686	678		536	410	445		629	501	514		511	537	492
KJJ81A1G123400.1		6947	6627	6080		13217	13193	13853		12223	10334	11437		16422	14278	14754		9045	9335	8632
KJJ81A1G123500.1		14900	14509	15297		11255	11051	10963		6883	6953	7021		8428	8506	8068		3285	3376	3419
KJJ81A1G123600.1		189	193	196		435	572	554		663	602	803		668	579	522		896	891	792
KJJ81A1G123700.1		269	194	210		341	329	453		391	399	296		395	315	307		469	399	422
KJJ81A1G123800.1		1044	781	708		967	1178	1009		994	1001	817		1002	984	737		1129	1237	993
KJJ81A1G123900.1		704	805	738		2264	1947	1758		2359	2555	3089		1636	1733	1905		2071	1829	2132
KJJ81A1G124000.1		413	453	435		448	636	601		603	462	499		874	767	597		660	800	680
KJJ81A1G124100.1		280	230	278		430	337	332		388	387	242		414	368	338		452	472	420
KJJ81A1G124200.1		1790	1827	1830		2206	1892	1696		2054	1493	2023		2418	2270	2436		2002	1804	1750
KJJ81A1G124300.1		969	1075	1179		1247	1200	1323		1079	1114	1124		1293	1136	1037		1339	1366	1239
KJJ81A1G124400.1		3087	2818	2727		3457	4101	3904		3581	3482	3472		3812	3465	3634		3081	2863	3014
KJJ81A1G124500.1		281	280	281		1121	701	648		1477	1454	1446		969	832	931		1765	1950	2176
KJJ81A1G124600.1		697	624	570		684	610	531		387	319	418		238	258	222		524	635	460
KJJ81A1G124700.1		2916	3070	3201		4732	3652	4044		4743	4421	5186		4151	4521	4153		5220	5655	5653
KJJ81A1G124800.1		455	566	566		466	464	667		620	513	841		844	741	536		721	1053	832
KJJ81A1G124900.1		2628	2676	1983		4536	3654	4049		3527	4079	2873		4889	5301	4311		3614	3040	2774
KJJ81A1G125000.1		58	53	50		101	135	116		86	128	121		136	105	82		102	85	69
KJJ81A1G125100.1		73	87	61		1469	1267	1375		1672	1708	1920		1291	1226	1408		961	901	953
KJJ81A1G125200.1		1	1	5		21	16	26		56	12	21		27	48	21		7	7	10
KJJ81A1G125300.1		3547	3493	3199		7535	7571	7284		6410	6322	6391		2125	2331	2050		557	565	511
KJJ81A1G125400.1		325	315	268		390	460	499		326	373	319		315	263	311		179	208	203
KJJ81A1G125500.1		603	729	662		1461	1519	1346		1487	1503	1520		1155	1333	1478		943	1036	1026
KJJ81A1G125600.1		11	10	5		22	16	11		21	30	54		28	11	27		34	28	25
KJJ81A1G125700.1		673	717	637		935	1158	1180		1305	1211	1339		1419	1306	1184		1568	1777	1430
KJJ81A1G125800.1		1898	1893	1892		2102	2366	2268		2416	2114	2099		2591	2407	2149		2060	2321	2088
KJJ81A1G125900.1		288	246	302		60	24	29		46	13	24		15	33	18		8	15	12
KJJ81A1G126000.1		5336	5106	5126		4042	3600	4427		3197	3247	3364		2814	2936	3123		2494	2302	2368
KJJ81A1G126100.1		6194	6895	6892		6432	6593	6152		6192	6245	6160		4610	4954	4516		4304	4620	4778
KJJ81A1G126200.1		2694	2988	2603		4584	4591	4327		5822	4995	4342		4288	3314	3486		4892	4799	4732
KJJ81A1G126300.1		1750	1487	1446		1457	1987	1724		1533	1429	1437		1745	1566	1741		1631	1634	1743
KJJ81A1G126400.1		9966	9179	8769		11843	11936	11552		13093	13175	12892		10347	10919	11690		9860	9551	10253
KJJ81A1G126500.1		286	322	264		613	540	871		1067	821	1025		729	619	576		882	956	722
KJJ81A1G126600.1		70	63	41		99	87	70		65	83	116		48	55	51		61	92	79
KJJ81A1G126700.1		1459	1409	1336		846	992	976		712	730	696		690	463	549		427	443	451
KJJ81A1G126800.1		203	313	193		363	207	178		174	171	1		17	107	26		18	16	17
KJJ81A1G126900.1		553	541	322		831	1046	1056		539	478	408		332	341	291		321	365	301
KJJ81A1G127000.1		193	214	168		789	622	612		916	904	1061		1035	998	1246		856	720	890
KJJ81A1G127100.1		5	1	4		46	74	45		151	107	127		215	185	120		209	182	188
KJJ81A1G127200.1		1323	1495	1316		863	738	899		642	775	635		846	683	824		755	813	819
KJJ81A1G127300.1		318	345	325		354	461	452		467	319	403		418	320	389		356	423	432
KJJ81A1G127400.1		2517	1765	1984		3064	2882	3167		5156	5670	5801		4340	4909	4444		6803	5997	5651
KJJ81A1G127500.1		104	132	83		62	89	52		77	108	78		181	215	284		470	507	511
KJJ81A1G127600.1		773	1016	866		652	765	685		447	538	614		711	803	766		420	510	735
KJJ81A1G127700.1		888	836	837		631	788	641		531	460	472		521	400	462		481	460	447
KJJ81A1G127800.1		631	612	648		995	810	1038		1142	1506	1098		1125	1247	1185		1434	1631	1623
KJJ81A1G127900.1		831	925	949		1149	1337	1143		1547	1323	1455		2041	1818	1496		1767	2112	1751
KJJ81A1G128000.1		732	696	795		852	1164	1193		1296	1064	1142		1349	1343	1223		1320	1366	1315
KJJ81A1G128100.1		4277	4140	4108		2767	3403	3317		2665	2622	2769		1833	2010	2169		1361	1293	1567
KJJ81A1G128200.3		253	237	180		358	375	310		351	268	353		354	341	258		338	307	331
KJJ81A1G128300.1		461	438	420		851	797	844		1291	1004	1343		1240	1478	849		1210	1366	1064
KJJ81A1G128400.1		290	348	160		485	405	506		571	413	825		756	1111	452		977	1144	1018
KJJ81A1G128500.1		907	743	785		771	892	1040		892	900	1112		1006	1088	776		1080	1256	1003
KJJ81A1G128600.1		7374	7902	8065		5494	5699	6829		5529	5320	5747		6352	6846	5142		5591	5965	4982
KJJ81A1G128700.1		1176	1208	1220		776	812	777		729	841	887		1024	913	836		840	867	868
KJJ81A1G128800.1		1444	1406	1460		1092	855	1042		941	875	1314		1612	1559	1706		1652	1871	1639
KJJ81A1G128900.1		1339	1282	1266		1869	1781	1685		1394	1508	1661		2351	2604	2319		1931	2281	2255
KJJ81A1G129000.1		1008	1004	1086		1113	1053	1054		1081	952	1087		1290	1215	1214		1339	1531	1546
KJJ81A1G129100.1		57	54	25		206	201	202		164	69	114		126	114	76		184	210	110
KJJ81A1G129200.1		374	320	313		581	739	622		779	690	613		671	617	564		510	574	552
KJJ81A1G129300.1		440	441	361		913	685	968		962	908	941		676	604	711		747	735	645
KJJ81A1G129400.1		3075	3018	3010		4250	4123	4453		4615	4528	5064		3633	3441	3811		3713	3835	3922
KJJ81A1G129500.1		8490	7472	9060		7376	6090	5019		3431	4796	4890		4561	4460	4523		6418	5819	6564
KJJ81A1G129600.1		1712	1785	1657		819	975	868		422	339	324		364	239	266		255	298	308
KJJ81A1G129700.1		502	467	543		380	606	515		458	348	419		507	479	401		555	634	666
KJJ81A1G129800.1		971	1020	985		1038	1170	1232		923	966	1057		1282	1227	1133		1307	1329	1309
KJJ81A1G129900.1		3094	2348	2754		3532	2586	3037		2583	2782	2828		2841	2923	2613		2799	3092	2952
KJJ81A1G130000.1		2156	2151	2098		1244	1328	1214		988	1015	1054		1346	1349	1215		1525	1493	1358
KJJ81A1G130100.1		654	523	542		665	686	638		523	395	512		716	589	518		883	962	955
KJJ81A1G130200.1		2962	3513	3276		4016	4386	4226		3377	3223	3299		3061	3012	2940		3031	3207	3150
KJJ81A1G130300.1		3371	3071	3237		1413	1519	1576		1323	1284	1266		2775	2684	1996		3170	3688	3185
KJJ81A1G130400.1		3247	4240	5119		1511	1137	987		323	591	591		1217	880	1172		419	462	325
KJJ81A1G130500.1		257	315	181		255	372	349		188	224	191		254	228	195		359	382	323
KJJ81A1G130600.1		1852	1843	1576		2120	1966	1847		1468	1362	1319		3001	2754	3092		3452	3159	3580
KJJ81A1G130700.1		1425	1435	1417		3027	2829	2401		1642	2132	1915		2278	2380	2117		1209	1273	1565
KJJ81A1G130800.1		1	4	1		12	8	4		1	4	1		3	1	1		6	3	1
KJJ81A1G130900.1		3554	3079	3522		4135	4047	4390		2921	2381	2656		4292	4812	3307		8016	7683	6242
KJJ81A1G131000.1		2080	2547	2369		2800	2565	2689		2154	2250	2281		2845	2687	2606		2775	2873	3039
KJJ81A1G131100.1		1858	1821	1455		1015	958	948		606	552	658		1220	1282	1177		1713	1620	1350
KJJ81A1G131200.1		17031	17636	17359		13755	14883	13050		12088	12246	11929		12251	10931	11813		13782	13095	14303
KJJ81A1G131300.1		679	801	862		361	436	391		268	260	315		289	299	321		527	566	540
KJJ81A1G131400.1		94	133	118		127	91	96		81	72	44		42	18	30		44	45	44
KJJ81A1G131500.1		925	953	803		677	723	859		807	689	719		798	902	634		804	844	776
KJJ81A1G131600.1		1449	1547	1361		1721	2073	2007		1858	1730	1875		1972	1709	1790		1651	1617	1737
KJJ81A1G131700.1		275684	263222	256802		254074	258844	247360		246517	272136	253170		256948	265256	298068		192197	190763	204456
KJJ81A1G131800.1		3120	3559	3211		2677	2932	2803		2635	2523	2399		2806	2382	2665		1613	1585	1570
KJJ81A1G131900.1		28941	26619	27187		14473	15827	15980		17928	16918	17258		31134	32854	28884		25951	24481	24223
KJJ81A1G132000.1		6259	6228	6483		8336	8548	8482		7888	7493	7544		5390	5049	5289		5363	5081	5021
KJJ81A1G132100.1		1915	2266	1626		2037	2009	2222		1071	1226	1333		611	888	671		480	385	322
KJJ81A1G132200.1		10358	9979	8736		12963	13234	14067		15036	15394	14477		13883	14804	15172		14759	14708	13290
KJJ81A1G132300.1		967	940	798		1034	1073	1186		592	799	731		672	834	812		473	578	737
KJJ81A1G132400.1		675	679	831		1301	789	1314		761	693	715		930	757	1053		479	559	458
KJJ81A1G132500.1		67	77	77		221	192	176		80	76	81		132	86	151		105	121	169
KJJ81A1G132600.1		477	411	506		782	807	833		958	854	979		835	907	757		1040	1126	1010
KJJ81A1G132700.1		710	950	763		1077	750	871		970	903	868		942	1040	872		757	741	763
KJJ81A1G132800.1		5	1	16		45	28	60		290	209	229		39	19	17		105	91	72
KJJ81A1G132900.1		338	345	322		416	497	565		757	528	707		790	888	594		765	825	747
KJJ81A1G133000.1		244	155	103		277	359	353		240	366	81		635	421	304		424	538	447
KJJ81A1G133100.1		360	423	343		304	331	248		264	318	269		258	234	216		306	303	326
KJJ81A1G133200.1		269	388	368		231	142	237		63	60	97		98	152	132		53	110	92
KJJ81A1G133300.1		2464	2490	2719		4990	5033	4949		5027	4978	5523		6357	5910	5761		4175	4642	4532
KJJ81A1G133400.1		3782	4268	3496		9586	7725	8505		7268	8212	8549		7948	9731	8278		5617	5932	5674
KJJ81A1G133500.1		1	1	1		1	1	1		1	19	1		1	24	1		1	1	1
KJJ81A1G133600.1		1986	1810	1925		1375	1426	1460		1229	1315	1149		1065	1111	1077		834	919	865
KJJ81A1G133700.1		4072	3617	2996		1538	1771	1507		1583	1360	1278		3327	2932	3208		1101	1146	1002
KJJ81A1G133800.1		13220	13327	15082		12762	11479	10919		9830	9123	10510		9391	11093	9973		6562	6255	7725
KJJ81A1G133900.1		1194	1452	1454		1347	1402	934		1373	1390	1326		1627	1664	1652		1107	1114	1362
KJJ81A1G134000.1		2503	2560	3076		2758	2990	2527		2967	3294	2694		4425	4259	3933		5794	5576	6114
KJJ81A1G134100.1		1764	1816	1616		3777	3129	3053		3412	3104	3657		3208	2971	3017		3893	4126	3660
KJJ81A1G134200.1		2052	1798	1816		3545	3340	3440		4095	4231	3793		3123	3583	3387		3048	3211	3170
KJJ81A1G134300.1		132	215	72		1025	789	758		576	255	227		885	813	482		389	326	187
KJJ81A1G134400.1		2809	3101	2631		4823	4593	4007		4216	4151	4361		2934	3129	2897		3419	4008	3408
KJJ81A1G134500.1		208	273	268		1479	1385	1124		1337	1427	1433		1240	1128	931		505	521	679
KJJ81A1G134600.1		690	789	749		785	1163	1055		1072	1055	1005		1242	977	1147		1176	1180	1219
KJJ81A1G134700.1		1751	1971	1953		1683	1840	2113		1321	1162	1430		1259	1259	1239		855	929	993
KJJ81A1G134800.1		11799	11576	11862		9757	10730	10860		14833	15159	15112		21175	21382	21121		12933	12977	13138
KJJ81A1G134900.1		129	122	115		186	231	190		126	136	106		89	123	116		107	121	80
KJJ81A1G135000.1		671	559	521		986	1099	1273		857	662	793		857	833	634		616	689	549
KJJ81A1G135100.1		482	475	504		530	503	495		474	502	553		457	458	425		558	655	593
KJJ81A1G135200.1		638	937	757		717	884	841		698	644	786		754	696	691		559	601	494
KJJ81A1G135300.1		704	853	734		958	796	1094		921	706	936		609	627	532		733	877	758
KJJ81A1G135400.1		33734	30877	33749		1822	1637	1536		456	583	572		211	183	165		2237	2202	2035
KJJ81A1G135500.1		137	152	111		202	314	306		327	245	204		339	256	214		281	316	293
KJJ81A1G135600.1		728	930	835		890	622	534		678	547	650		775	801	727		701	737	754
KJJ81A1G135700.1		35511	34284	34037		15283	13130	13663		8894	9524	10117		10362	11018	11629		9369	10089	10179
KJJ81A1G135800.1		772	684	930		849	952	889		980	864	1082		1002	848	798		968	891	871
KJJ81A1G135900.1		684	756	476		941	841	862		883	813	646		971	769	899		905	949	815
KJJ81A1G136000.1		1821	1802	1876		4546	4659	4538		4884	4883	4929		2921	3161	2759		2701	2824	2304
KJJ81A1G136100.1		4585	4297	4179		6695	6056	6285		6813	6017	6412		5109	4764	5208		4714	4578	4102
KJJ81A1G136200.1		1393	1198	1463		2152	2075	2235		2368	2136	2336		1552	1653	1385		2210	2156	2155
KJJ81A1G136300.1		2055	1835	1919		3768	3585	3721		4156	3670	4035		2913	3576	3112		3504	3855	3488
KJJ81A1G136400.1		519	550	482		589	775	655		707	564	555		973	627	721		862	889	813
KJJ81A1G136500.1		2080	2187	2172		1286	1104	1289		990	820	1017		1155	1164	1008		906	921	1044
KJJ81A1G136600.1		2391	2315	2384		773	956	1003		653	511	616		617	635	597		766	863	847
KJJ81A1G136700.1		665	813	704		783	1008	1136		1120	945	1052		850	852	781		1100	1025	997
KJJ81A1G136800.1		97	111	96		25	21	16		24	27	12		24	40	25		6	13	11
KJJ81A1G136900.1		2342	2525	2322		1726	1799	1612		2588	2859	2704		2623	2492	2498		424	412	455
KJJ81A1G137000.1		690	687	639		716	829	853		824	739	799		1014	829	840		933	933	777
KJJ81A1G137100.1		1744	1816	1717		1374	1638	1574		1521	1409	1471		1861	1729	1772		2009	1888	2021
KJJ81A1G137200.1		393	336	327		474	481	452		468	414	354		573	469	477		491	488	413
KJJ81A1G137300.1		3127	3593	3473		1316	1776	1467		1578	1430	1632		2694	2357	2397		1519	1538	1636
KJJ81A1G137400.1		16988	16195	17377		13240	12006	12136		4881	5509	5510		6565	6130	6969		2707	2484	3012
KJJ81A1G137500.1		3122	2900	3100		7001	6188	6666		8651	8532	8489		7189	6936	6401		9432	9813	8815
KJJ81A1G137600.1		838	1115	733		2401	2288	2319		2703	2528	2413		3840	4234	3796		2904	2895	2343
KJJ81A1G137700.1		3624	3069	3004		4902	3670	4414		3724	3300	3158		4431	5414	4128		3682	3478	2828
KJJ81A1G137800.1		1028	923	911		1192	1166	1403		1169	1032	998		1870	1553	1483		1309	1467	1283
KJJ81A1G137900.1		4150	4383	4333		6381	7297	6832		7284	6644	7005		9040	7658	7677		6645	6850	6216
KJJ81A1G138000.1		1779	1631	1977		5123	5275	5129		4975	4485	5295		4423	4489	4619		3677	3376	3570
KJJ81A1G138100.1		2176	2112	2050		2340	2627	2546		2738	2528	2498		3499	3336	3309		2543	2405	2589
KJJ81A1G138200.1		4359	4276	4365		6076	5692	6006		6509	6032	5744		6930	6476	5843		7786	7620	7000
KJJ81A1G138300.1		2375	2175	2146		2064	1999	2263		2165	1951	2115		2093	2254	1724		2051	1960	1912
KJJ81A1G138400.1		14067	13569	14368		13256	12492	14296		13684	13829	15234		12581	15555	12789		12320	12519	11915
KJJ81A1G138500.1		1362	909	1366		2330	1979	1977		2153	1828	2189		1793	2067	1746		2430	2672	2486
KJJ81A1G138600.1		60	86	43		131	100	106		82	110	83		84	133	69		182	140	65
KJJ81A1G138700.1		2430	2716	2901		9330	9929	10021		10435	9019	10545		7830	7536	8049		5794	5898	5701
KJJ81A1G138800.1		5858	6301	6576		8734	7948	7940		5847	5131	5931		9237	9355	9764		4837	4588	5135
KJJ81A1G138900.1		30865	27364	25866		15421	13695	13333		9091	8562	7860		7917	9090	8577		7351	7766	7152
KJJ81A1G139000.1		402	344	357		237	249	296		204	166	194		201	189	212		129	129	130
KJJ81A1G139100.1		1855	1754	1871		2070	1938	1898		1779	1713	1447		1383	1257	1221		1753	1526	1389
KJJ81A1G139200.1		184	125	217		278	178	378		267	315	245		268	154	286		243	297	231
KJJ81A1G139300.1		4985	5392	5092		6733	6724	6252		6891	6824	7138		7570	6296	6515		5741	5874	6835
KJJ81A1G139400.1		1492	1281	1241		2659	2365	2228		2652	2775	2797		2151	2247	2211		1908	2023	1837
KJJ81A1G139500.1		203	228	180		289	430	398		490	395	356		476	395	363		326	326	322
KJJ81A1G139600.1		188	171	121		92	163	156		96	54	105		145	117	105		96	139	112
KJJ81A1G139700.1		56908	54361	52843		48969	43809	41022		64823	73320	68822		51353	52496	60882		58716	56288	55766
KJJ81A1G139800.1		4950	4695	5237		4492	4334	4224		3731	4248	3972		2572	2766	3351		2584	2642	2579
KJJ81A1G139900.1		51	48	77		94	83	88		83	73	64		64	60	73		46	37	34
KJJ81A1G140000.1		994	982	892		986	1395	1312		1573	1418	1561		2492	2406	2398		2393	2265	2019
KJJ81A1G140100.1		302	304	232		415	488	528		504	356	441		752	638	492		521	540	430
KJJ81A1G140200.1		381	416	366		1212	1023	1121		1168	1107	1053		819	734	894		943	938	805
KJJ81A1G140300.1		655	650	621		792	1130	1169		1584	1194	1367		1925	1841	1455		2561	2678	2089
KJJ81A1G140400.1		425	485	388		397	561	555		415	388	408		546	493	352		415	378	325
KJJ81A1G140500.1		952	953	866		819	833	735		646	768	725		718	725	756		550	744	728
KJJ81A1G140600.1		22538	24773	23073		23541	22010	20115		17388	18609	18034		14686	12921	13554		17649	17635	17611
KJJ81A1G140700.1		1591	1504	1603		2516	2433	2991		3540	2890	3482		2959	2985	2241		3551	4012	3245
KJJ81A1G140800.1		930	848	892		1006	1023	1039		1173	949	1253		1191	1175	1014		1354	1542	1364
KJJ81A1G140900.1		1134	1461	1402		1302	1015	1053		824	907	944		1049	988	1341		1898	1791	1951
KJJ81A1G141000.1		179	174	175		237	234	207		192	155	119		221	162	192		243	252	169
KJJ81A1G141100.1		222	108	223		252	226	229		331	352	366		473	432	392		601	603	662
KJJ81A1G141200.1		3402	3459	3479		871	792	755		724	801	720		2002	2107	2070		1482	1592	1678
KJJ81A1G141300.1		870	590	828		226	283	365		414	361	392		3956	3423	3319		993	949	875
KJJ81A1G141400.1		441	567	532		475	515	568		516	445	411		554	526	504		564	540	569
KJJ81A1G141500.1		2321	2352	2442		1674	1874	1446		1373	1547	1363		1800	1366	1541		1302	1235	1397
KJJ81A1G141600.1		772	724	725		729	532	660		546	416	446		839	591	927		1263	1246	1123
KJJ81A1G141700.1		26731	24259	22703		6344	6679	6408		4039	4737	4025		4416	4406	4228		3145	2804	2879
KJJ81A1G141800.1		622	646	612		610	623	577		458	465	497		667	568	544		498	559	500
KJJ81A1G141900.1		63227	61452	62461		129050	126283	122393		122231	136556	121276		62341	58855	68738		62503	63675	63732
KJJ81A1G142000.1		85	27	54		87	58	57		42	48	57		55	40	29		50	54	37
KJJ81A1G142100.1		43036	43143	42880		98368	92604	87698		114350	123463	110371		67128	63835	74456		76220	76241	76611
KJJ81A1G142200.1		502	591	592		530	496	704		533	494	566		488	473	301		391	408	410
KJJ81A1G142300.1		32	23	15		24	8	8		16	9	16		26	17	1		6	5	5
KJJ81A1G142400.1		1562	1426	1664		2072	2461	2618		3292	2469	2735		1671	2125	1432		2895	3006	2976
KJJ81A1G142500.1		897	796	853		994	1042	1275		1130	943	1079		1134	1146	1002		1427	1473	1276
KJJ81A1G142600.1		2407	2495	2481		2121	1565	1641		1528	1473	1363		1568	1578	1613		1039	1087	869
KJJ81A1G142700.1		3295	2894	3340		1658	1577	1531		1212	1194	1369		1796	1750	1674		1308	1550	1323
KJJ81A1G142800.1		1033	1177	1027		977	1157	1159		958	870	885		991	890	788		894	959	900
KJJ81A1G142900.1		2794	2702	2706		1828	1756	1826		1502	1514	1394		1523	1666	1422		1473	1726	1576
KJJ81A1G143000.1		520	466	373		147	108	147		78	68	60		37	16	8		11	5	5
KJJ81A1G143100.1		956	968	942		864	957	993		1024	906	1165		1403	1358	1033		1527	1631	1473
KJJ81A1G143200.1		629	613	649		637	749	769		696	560	613		564	607	489		487	471	448
KJJ81A1G143300.1		286	296	262		433	478	466		457	373	327		472	493	604		688	614	458
KJJ81A1G143400.1		56939	54413	54379		130812	117825	123878		150181	167233	155840		86761	105045	112279		102374	101283	104272
KJJ81A1G143500.1		22865	22339	20433		21147	19976	19281		20297	19287	18000		16516	13822	14390		16158	16936	16518
KJJ81A1G143600.1		245	259	253		244	354	383		415	307	344		455	406	365		344	377	391
KJJ81A1G143700.1		24	11	6		25	12	12		1	7	12		4	4	1		1	1	1
KJJ81A1G143800.1		461	403	401		591	699	645		680	567	516		553	447	364		452	513	431
KJJ81A1G143900.1		488	482	445		667	839	830		902	751	775		903	740	613		704	753	693
KJJ81A1G144000.1		629	646	647		985	965	725		789	668	615		880	883	753		1038	963	759
KJJ81A1G144100.1		2068	2369	2427		783	1173	982		831	775	773		498	424	433		522	534	558
KJJ81A1G144200.1		6143	5406	5461		8184	8160	8273		6741	6575	7248		4396	5017	4564		5202	5157	5073
KJJ81A1G144300.1		4179	4315	4382		6078	5287	5965		5930	6091	5948		8995	9413	9306		9157	9328	9585
KJJ81A1G144400.1		110	107	86		159	159	139		161	122	111		193	207	208		173	170	131
KJJ81A1G144500.1		663	828	1034		1014	1026	1042		975	954	1007		1165	976	962		744	839	938
KJJ81A1G144600.1		1958	1515	1788		2461	2523	2483		3013	3228	3304		2609	2734	2408		3245	3391	3478
KJJ81A1G144700.1		1119	1020	835		331	259	266		238	208	196		210	122	212		139	163	259
KJJ81A1G144800.1		373	422	262		327	480	258		288	410	409		341	232	381		448	347	433
KJJ81A1G144900.1		757	638	495		776	1060	1002		1019	830	954		1162	1182	1032		1120	988	824
KJJ81A1G145000.1		235	248	178		361	399	410		283	319	274		451	393	409		340	359	353
KJJ81A1G145100.1		436	400	373		610	874	729		886	810	799		870	626	823		521	586	709
KJJ81A1G145200.1		50	48	34		111	132	130		255	194	194		220	274	228		210	240	190
KJJ81A1G145300.1		1193	1014	1276		3528	3169	3513		3431	2995	3616		3510	3518	3281		2104	2336	1973
KJJ81A1G145400.1		37	30	83		115	146	100		80	84	56		216	159	229		550	552	490
KJJ81A1G145500.1		182	125	114		219	290	227		214	205	161		241	172	198		138	160	136
KJJ81A1G145600.1		602	532	530		302	300	335		270	317	262		286	270	274		172	166	184
KJJ81A1G145700.1		1525	1470	1483		2086	2376	1825		1886	1852	1657		2313	2307	2758		1695	1953	1711
KJJ81A1G145800.1		5025	5045	5345		6469	6327	6376		7281	7849	7307		6504	7660	7128		7552	6914	7485
KJJ81A1G145900.1		668	671	679		1544	1408	1397		1129	1062	1141		900	687	925		1040	1151	997
KJJ81A1G146000.1		409	365	335		453	554	547		541	345	381		765	682	503		545	533	445
KJJ81A1G146100.1		13411	12936	14183		13957	13246	14292		13604	12451	13741		13314	15089	12871		13031	12969	12756
KJJ81A1G146200.1		692	658	641		1132	833	859		795	910	895		745	964	776		957	1225	1003
KJJ81A1G146300.1		232	221	166		228	197	184		286	229	252		221	307	296		344	421	332
KJJ81A1G146400.1		1546	1510	1280		2078	2415	2631		2575	2328	2275		2194	1950	1720		2350	2405	2208
KJJ81A1G146500.1		2584	2697	3303		4176	3796	3355		3888	4821	4587		3811	3845	2819		3996	4216	4697
KJJ81A1G146600.1		1123	1152	1393		1028	852	913		594	557	658		628	681	540		562	731	659
KJJ81A1G146700.1		106070	100778	103892		77427	71749	78460		63265	57974	63871		84462	84227	76499		42928	46694	42362
KJJ81A1G146800.1		2664	3133	3696		5040	4143	4440		5553	4322	4924		5528	4846	4287		6770	6591	6496
KJJ81A1G146900.1		1517	1644	1521		701	1059	1050		995	736	841		1167	976	918		975	1073	967
KJJ81A1G147000.1		110	52	82		120	128	220		146	71	102		163	72	136		189	180	139
KJJ81A1G147100.1		1996	1686	1824		2669	3509	3659		4135	3565	4108		3670	3335	2997		2948	3153	2911
KJJ81A1G147200.1		74	92	89		99	168	143		121	47	84		69	34	40		69	60	51
KJJ81A1G147300.1		1141	1233	999		1963	1685	1924		2415	2317	2109		2190	1803	2058		3036	2730	2471
KJJ81A1G147400.1		1382	1425	1343		1445	1768	2005		1301	1556	1823		1684	1660	2130		1065	1468	1144
KJJ81A1G147500.1		2930	2578	2524		4520	5006	5699		6200	5911	5863		4079	5216	4618		4831	4618	4317
KJJ81A1G147600.1		663	596	614		981	1112	1064		1067	1004	1085		1024	979	904		882	1154	1066
KJJ81A1G147700.1		1094	1040	949		1039	1026	1488		1415	1292	1077		2236	2424	2198		2678	2119	2097
KJJ81A1G147800.1		1	22	11		36	24	12		23	13	1		8	25	35		1	7	8
KJJ81A1G147900.1		1727	1770	1689		1644	2097	2308		2194	1818	1919		2343	2019	2224		1881	1847	1758
KJJ81A1G148000.1		1527	1829	1512		3628	3114	2850		3546	4472	4279		2785	2804	3492		2474	2699	3004
KJJ81A1G148100.1		4270	4118	4501		5568	4973	4907		4421	5074	4931		3630	3839	4156		2452	2448	2687
KJJ81A1G148200.1		6627	6652	5874		10050	9345	8801		9879	10013	8309		7460	6016	6642		6429	6053	6651
KJJ81A1G148300.1		112	111	136		99	109	143		95	120	127		70	126	83		123	124	118
KJJ81A1G148400.1		1991	1831	1981		2343	2570	2387		2238	1864	2665		2029	2154	2072		1874	1962	1792
KJJ81A1G148500.1		4623	4099	4166		4295	4229	4950		4557	4054	5010		2029	2077	1903		591	796	784
KJJ81A1G148600.1		843	860	1086		2769	2243	2734		2873	2443	2891		1808	2142	1774		2448	2396	2192
KJJ81A1G148700.1		509	383	373		772	554	710		702	533	521		769	1003	638		1362	1179	953
KJJ81A1G148800.1		90	74	51		37	49	60		6	27	12		35	34	43		21	23	32
KJJ81A1G148900.1		1	1	2		1	1	1		1	1	1		1	1	1		2	1	1
KJJ81A2G000100.1		98	78	186		84	83	229		273	73	212		42	104	33		35	21	32
KJJ81A2G000200.1		1	17	34		1	1	18		1	1	1		12	13	1		13	1	1
KJJ81A2G000300.1		4068	3838	4021		12447	12784	12915		12604	11883	12071		14446	14454	13177		7018	7358	6916
KJJ81A2G000400.1		655	719	720		922	931	978		724	676	853		777	684	585		693	821	769
KJJ81A2G000500.1		746	724	710		449	471	580		519	380	426		605	537	510		784	780	737
KJJ81A2G000600.1		1508	1355	1812		3123	2832	3159		2700	2590	2829		2045	2310	2137		2595	2448	2497
KJJ81A2G000700.1		152	175	114		434	365	359		406	342	413		233	215	299		447	320	351
KJJ81A2G000800.1		1207	1395	1388		2075	1726	1888		1772	1724	1712		1448	1507	1462		1120	1280	1046
KJJ81A2G000900.1		6232	6123	6412		16987	14936	14025		14290	17164	14365		14655	14328	15537		8631	9798	10433
KJJ81A2G001000.1		11	22	25		54	27	38		41	51	30		15	21	15		27	22	27
KJJ81A2G001100.1		6830	5475	5781		14825	11742	12441		10217	10313	8533		18056	20731	20914		10465	10054	8723
KJJ81A2G001200.1		602	650	573		1148	1221	1156		1194	1216	1127		1105	1274	1160		1111	1066	1062
KJJ81A2G001300.1		25	16	1		17	1	17		1	28	1		11	18	17		53	27	22
KJJ81A2G001400.1		94	75	103		94	88	138		83	89	77		122	131	106		152	176	149
KJJ81A2G001500.1		1	1	47		25	1	1		73	1	1		32	1	1		1	1	1
KJJ81A2G001600.1		337	600	922		1164	1373	1183		2195	2323	2401		2906	2229	2493		6133	8221	7835
KJJ81A2G001700.1		631	596	610		698	859	903		849	638	786		1706	1643	1146		1502	1645	1344
KJJ81A2G001800.1		873	793	769		1909	1409	1439		1654	1820	1839		1214	1206	1238		1343	1235	1247
KJJ81A2G001900.1		71	102	78		135	123	146		117	99	107		150	113	104		151	176	114
KJJ81A2G002000.1		319	241	269		319	384	385		428	506	696		1118	1279	777		1344	1433	1210
KJJ81A2G002100.1		5	1	1		1	1	1		10	1	5		10	1	5		1	1	1
KJJ81A2G002200.1		1	1	6		7	7	1		1	1	1		1	1	1		1	1	1
KJJ81A2G002300.1		275	331	258		375	381	327		274	276	212		305	274	235		174	192	155
KJJ81A2G002400.1		1704	1775	2015		778	764	839		352	452	315		85	130	66		46	35	50
KJJ81A2G002500.1		2095	2456	2542		1012	841	806		374	342	304		177	215	211		85	90	64
KJJ81A2G002600.1		803	1034	709		1074	1458	1003		887	927	833		932	802	1040		599	621	530
KJJ81A2G002700.1		719	683	551		654	652	581		491	630	739		546	479	387		468	294	356
KJJ81A2G002800.1		1432	1251	1676		1922	1914	1728		1942	1852	2052		1487	1530	1541		1100	1165	1392
KJJ81A2G002900.1		3968	4033	4276		4927	4527	4750		4530	4623	4926		4759	5427	5070		4311	4452	4339
KJJ81A2G003000.1		6398	6188	5704		5307	5129	5247		4637	4950	4199		4027	3996	3732		4953	4447	4469
KJJ81A2G003100.1		951	826	710		1419	1346	1448		1299	1099	1124		1372	1343	1398		629	567	730
KJJ81A2G003200.1		943	1042	927		2771	2445	2447		2853	3070	2922		2336	2026	2030		1639	1581	1711
KJJ81A2G003300.1		17	16	21		28	17	22		11	12	50		11	8	6		1	1	1
KJJ81A2G003400.1		364	313	369		611	535	468		442	340	330		610	545	585		254	167	190
KJJ81A2G003500.1		182206	205648	203028		134137	133145	116032		109792	112817	109077		166426	139460	155741		120353	113949	130493
KJJ81A2G003600.1		2459	2623	2019		1691	1320	1149		849	909	826		1613	1550	1609		867	613	855
KJJ81A2G003700.1		70	96	92		88	153	189		133	101	114		156	120	113		126	162	112
KJJ81A2G003800.1		651	816	619		1276	1115	1111		1417	1263	1178		1407	1682	1286		1988	1977	1846
KJJ81A2G003900.1		9099	9198	8316		10663	10858	10855		11741	10857	9546		8616	7342	7062		10421	10147	9470
KJJ81A2G004000.1		30	29	22		39	8	15		7	1	1		10	1	8		11	20	5
KJJ81A2G004005.1		3116	3431	3653		4202	3834	3698		2504	2610	2547		3514	3192	3491		3726	4160	4162
KJJ81A2G004100.1		6887	7153	7008		13353	15341	15407		20601	19832	19880		21801	22457	21273		12519	12695	12207
KJJ81A2G004200.1		1	22	1		1	1	1		1	27	1		31	17	1		34	15	109
KJJ81A2G004300.1		46887	44246	45233		120068	108923	106211		126539	132738	125931		71944	77045	81525		81351	81229	81203
KJJ81A2G004400.1		6357	6333	6066		5906	6358	6050		6146	5813	5492		4932	4380	4406		5420	5198	4832
KJJ81A2G004500.1		52282	48685	49547		55762	53137	57350		58742	52341	52596		55292	64812	52924		86699	83448	72555
KJJ81A2G004600.1		358	316	288		411	361	372		289	277	186		365	262	247		328	307	273
KJJ81A2G004700.1		55040	54623	53846		104894	103933	101297		122682	130979	119532		77931	84003	83556		81911	82754	79691
KJJ81A2G004800.1		43	21	1		22	1	22		1	24	1		1	1	1		1	1	14
KJJ81A2G004900.1		7	21	21		30	59	58		14	1	22		5	21	1		15	14	14
KJJ81A2G005000.1		29	14	56		1	60	15		14	16	15		1	21	15		10	19	1
KJJ81A2G005100.1		5497	5830	5776		12679	11756	13126		16658	16845	17088		10740	12231	11906		13932	14286	13704
KJJ81A2G005200.1		319	327	290		435	506	504		407	397	396		538	488	444		522	532	453
KJJ81A2G005300.1		7245	6886	7144		21307	19889	19828		21220	22058	22519		19105	20667	19851		13384	14514	14651
KJJ81A2G005400.1		3165	2943	2956		4059	3729	3680		4569	4564	4844		5862	6286	6391		4330	4684	4919
KJJ81A2G005500.1		868	776	701		1749	1846	1968		2331	1897	2145		1833	2090	1576		1810	1805	1505
KJJ81A2G005600.1		1432	1137	1330		5846	5168	5441		5451	5917	6150		4442	4209	5536		2549	2739	2778
KJJ81A2G005700.1		3916	3842	3987		4452	4131	3834		3055	3153	3317		2372	2765	2686		2176	1988	2334
KJJ81A2G005800.1		147	178	223		439	403	390		422	423	503		353	298	335		381	399	416
KJJ81A2G005900.1		326	293	286		344	379	354		359	239	263		463	320	331		336	383	306
KJJ81A2G006000.1		57	94	91		145	163	135		160	144	142		169	103	156		179	152	122
KJJ81A2G006100.1		5171	5174	4171		2449	2399	2088		1183	1252	1164		1877	1990	1927		3132	3269	2534
KJJ81A2G006200.1		7286	7560	7615		8559	7737	8129		9342	8708	9072		6355	7020	7170		10231	10240	9475
KJJ81A2G006300.1		4566	5010	4787		4011	4033	3954		3160	2895	3334		2446	2392	2559		2282	2266	2564
KJJ81A2G006400.1		6248	6797	6930		3372	3928	3913		3020	2815	3067		5318	4739	4734		5248	5439	5626
KJJ81A2G006500.1		4141	4438	4172		2479	2929	3157		2334	2319	2285		3193	2871	3068		2664	2784	2707
KJJ81A2G006600.1		3364	3144	3596		4504	4489	5133		5777	5859	5776		4663	4504	4464		4806	4909	4468
KJJ81A2G006700.1		509	602	538		559	586	561		565	534	593		693	617	609		634	652	624
KJJ81A2G006800.1		668	802	602		1160	853	988		1114	982	1098		1456	1579	1256		1689	1927	1657
KJJ81A2G006900.1		88	166	123		217	188	254		345	197	277		273	254	259		360	263	289
KJJ81A2G007000.1		3856	3302	3389		3171	3112	3466		3541	2871	2938		4234	3778	3586		6298	6511	5903
KJJ81A2G007100.1		1114	1077	884		1020	1071	1201		930	710	885		864	843	871		1217	1170	937
KJJ81A2G007200.1		297	307	269		266	379	332		336	318	342		423	354	409		937	1044	1032
KJJ81A2G007300.1		279	295	284		405	494	486		396	428	415		399	285	305		416	409	414
KJJ81A2G007400.1		1624	1509	1397		1466	1312	1388		1408	1382	1601		1481	1427	1596		795	678	865
KJJ81A2G007500.1		5174	4995	4476		3873	4570	4355		4019	3242	3226		3878	3156	2917		2677	2877	2517
KJJ81A2G007600.1		101	48	193		346	344	330		415	409	338		280	298	267		234	211	267
KJJ81A2G007700.1		325	435	357		433	561	585		618	451	551		808	534	557		610	708	684
KJJ81A2G007800.1		52165	53220	60500		135477	110127	116991		142623	161718	157517		90720	105039	113656		101400	102635	100156
KJJ81A2G007900.1		1408	1338	1566		1571	1532	1698		1400	1407	1044		886	614	888		1450	1367	1670
KJJ81A2G008000.1		3353	3644	3578		879	1259	1116		915	872	839		2196	1642	1696		921	828	854
KJJ81A2G008100.1		676	679	610		729	784	688		823	798	779		893	842	995		745	624	679
KJJ81A2G008200.1		572	585	526		547	730	694		656	531	553		495	486	409		439	474	457
KJJ81A2G008300.1		61	73	92		193	73	179		195	109	255		166	187	104		304	271	316
KJJ81A2G008400.1		21574	18422	18493		28740	26209	25134		27084	29361	25100		25533	23406	25177		26566	25699	24352
KJJ81A2G008500.1		291	207	252		309	400	298		235	197	159		266	224	195		264	231	182
KJJ81A2G008600.1		1124	1263	1288		996	1312	1239		1089	879	966		1231	988	1154		940	1043	1085
KJJ81A2G008700.1		1001	915	869		978	1232	1231		1033	941	889		980	878	849		1007	923	902
KJJ81A2G008800.1		1292	1372	1284		661	755	686		112	235	323		68	87	97		135	97	119
KJJ81A2G008900.1		4316	3731	3376		8936	8992	8512		9262	8977	8225		5727	5837	6196		7178	6498	6124
KJJ81A2G009000.1		621	579	589		366	391	459		358	317	334		582	501	449		359	389	327
KJJ81A2G009100.1		27650	29166	26288		6485	8080	8104		4537	4200	4431		11076	9071	8751		2383	2534	2287
KJJ81A2G009200.1		82	70	61		70	70	101		59	31	73		101	113	89		107	114	91
KJJ81A2G009300.1		1911	1596	1451		1731	1802	1929		1761	1729	1614		2597	2044	2008		1853	1867	1699
KJJ81A2G009400.1		1984	1944	1821		2382	2926	2413		2331	1888	2467		2441	2448	2177		1827	1725	1761
KJJ81A2G009500.1		1158	1110	1179		1095	1516	1425		1297	1295	1274		1072	946	1042		1246	1225	1262
KJJ81A2G009600.1		1	1	8		1	17	8		1	19	8		17	24	1		18	1	17
KJJ81A2G009700.1		6249	5923	5655		7029	7509	7842		5892	5286	5483		7026	7146	6246		8213	8630	8693
KJJ81A2G009705.1		9173	8820	9062		8384	10420	10679		17110	16374	16995		10505	10187	11043		8795	8394	8558
KJJ81A2G009800.1		926	920	846		1332	1492	1566		2458	2146	2300		2344	1815	2013		1264	1383	1262
KJJ81A2G009900.1		1056	1334	1101		813	1096	1020		1111	1092	1107		1000	1057	950		811	771	1037
KJJ81A2G010000.1		102	164	137		131	198	169		130	109	80		101	80	81		63	71	42
KJJ81A2G010100.1		1609	1642	1552		2221	2666	2135		2075	1679	1774		2178	1571	1774		1759	1729	1516
KJJ81A2G010200.1		74	109	83		131	89	101		73	91	107		101	76	55		129	172	115
KJJ81A2G010300.1		2129	2386	2496		3994	2696	3036		2712	3206	4463		2817	2864	2563		2755	2970	3136
KJJ81A2G010400.1		124	100	94		222	120	168		201	160	316		246	337	152		154	198	147
KJJ81A2G010500.1		1461	1219	1269		3290	3697	4182		4035	3451	3516		2322	2896	2195		3103	3159	2609
KJJ81A2G010600.1		47577	46023	48969		106610	90789	91787		102703	122850	109987		63086	64329	74471		73406	73462	74695
KJJ81A2G010700.1		1	1	1		10	1	1		9	1	9		1	1	1		1	1	6
KJJ81A2G010800.1		2426	1979	1795		1869	2115	2122		1908	1568	1684		3640	3407	3125		2704	2549	2306
KJJ81A2G010900.2		228	181	262		447	465	419		421	406	409		278	322	407		371	243	295
KJJ81A2G011000.1		295	327	281		886	741	582		861	863	777		730	833	923		649	560	623
KJJ81A2G011100.1		62168	60071	61380		71847	63161	58717		63038	70240	64875		53558	58232	59350		48641	45708	49016
KJJ81A2G011200.1		474	472	471		311	399	365		367	241	228		324	299	275		270	321	261
KJJ81A2G011300.1		28799	31809	32034		34501	33214	35641		39951	39468	42075		36270	37284	35561		40162	41054	39716
KJJ81A2G011400.1		421	497	568		349	429	342		291	282	341		363	329	238		364	360	323
KJJ81A2G011500.1		85176	82812	81477		64630	65240	62098		67882	72597	66178		106965	104313	119103		88131	87215	88485
KJJ81A2G011600.1		8689	8103	8994		7497	7767	7975		6929	7562	7737		5163	5590	5710		6181	6175	6182
KJJ81A2G011700.1		1057	1020	1070		1061	1242	1243		1308	1201	1077		1644	1428	1320		1506	1500	1468
KJJ81A2G011800.1		1470	1658	1627		1397	1247	1249		1294	1061	1147		1434	1311	1307		1159	1202	1123
KJJ81A2G011900.1		993	1006	892		949	1012	1017		902	861	953		1105	937	874		979	892	709
KJJ81A2G012000.1		295	256	156		423	354	349		355	251	144		372	454	422		322	332	290
KJJ81A2G012100.1		50	36	58		66	74	73		69	46	41		69	62	63		112	95	85
KJJ81A2G012200.1		4333	4195	4091		2206	2656	2648		2039	2107	2037		2710	2670	2679		1714	1927	2013
KJJ81A2G012300.1		66	125	121		108	125	105		60	59	66		103	120	116		205	157	173
KJJ81A2G012400.1		2955	2621	2480		3481	3513	3306		3901	3700	4147		2773	2920	2766		3878	4104	4075
KJJ81A2G012500.1		623	486	395		2422	2134	2004		2389	2033	1567		3611	2922	2887		2373	2148	1972
KJJ81A2G012600.1		3234	2816	2409		2372	2531	2519		2620	2209	2025		4162	3992	3812		3237	3767	2873
KJJ81A2G012700.1		25705	25233	25285		26175	27811	28608		31801	32363	32526		26991	30884	31847		35581	34474	33722
KJJ81A2G012800.1		1001	1206	868		1413	1225	1049		1073	1203	1202		1014	801	886		822	855	955
KJJ81A2G012900.1		1297	1814	1491		1670	1746	1784		1533	1607	1779		1795	1889	1565		1652	1634	1566
KJJ81A2G013000.1		716	694	757		1003	898	910		970	859	888		762	608	604		1182	1044	1076
KJJ81A2G013100.1		10776	9830	9941		13546	14878	14706		14572	14431	13360		9612	10129	10165		9826	9384	10089
KJJ81A2G013200.1		2573	2981	2487		3314	3115	2642		1819	2603	2715		1388	1632	1806		1457	1621	1831
KJJ81A2G013300.1		1928	2031	1938		1783	1768	2043		1692	1661	1519		1940	2007	1866		1968	1939	1975
KJJ81A2G013400.1		2700	2445	2277		2824	2667	3453		3430	3393	3226		2850	3225	2887		3328	3379	3318
KJJ81A2G013500.1		686	679	735		1142	962	803		816	547	601		726	848	729		1036	1043	1075
KJJ81A2G013600.1		2139	2623	2878		2325	1951	2212		1572	1665	1625		2098	1724	2089		1895	1826	1786
KJJ81A2G013700.1		78	113	83		61	102	119		76	82	73		39	39	47		65	67	69
KJJ81A2G013800.1		42	62	6		61	61	77		58	27	24		35	59	18		55	57	63
KJJ81A2G013900.1		3791	3138	3151		3256	3474	3929		3688	3132	3434		3907	4097	3650		3546	3664	3221
KJJ81A2G014000.1		8029	7767	8045		5976	6295	6233		4612	5014	4681		6436	7025	6601		4414	4731	4031
KJJ81A2G014100.1		282	263	257		418	532	657		532	554	529		911	784	772		879	846	800
KJJ81A2G014200.1		2177	2038	2170		1114	1585	1586		1051	1080	1205		1156	1075	1190		851	904	979
KJJ81A2G014300.1		1415	1657	1924		2052	1966	1943		2204	2285	2401		3910	3787	4032		2842	2679	2623
KJJ81A2G014400.1		525	510	475		553	732	635		545	433	519		692	575	596		595	679	560
KJJ81A2G014500.1		1070	1190	1117		1715	1645	1905		1520	1681	1770		1720	1542	1850		1202	1160	1304
KJJ81A2G014600.1		2024	2018	2025		2777	3577	3422		3387	2888	3216		2942	2439	2289		3020	3266	3021
KJJ81A2G014700.1		387	434	384		851	1131	1154		1572	1023	1123		1761	1487	1421		2856	2664	2280
KJJ81A2G014800.1		741	512	625		1173	1064	1470		944	1043	1196		899	1106	980		945	906	900
KJJ81A2G014900.1		8181	8608	8127		22279	23976	20832		19800	20037	18160		16370	15286	17689		10099	9659	10490
KJJ81A2G015000.1		7766	7448	7523		25982	21613	21905		20983	23490	22119		16955	19232	21387		11899	11836	13251
KJJ81A2G015100.1		625	680	673		1857	1580	1571		1955	1966	2138		1603	1711	1536		1487	1691	1713
KJJ81A2G015200.1		3882	4163	4305		9404	12184	12701		17200	16578	16654		9808	9594	10043		11390	11168	11788
KJJ81A2G015300.1		4742	4579	4813		10481	11618	10970		11962	11100	11208		7806	7267	8039		6646	6541	6879
KJJ81A2G015400.1		252	254	277		482	579	589		754	656	719		768	730	639		1152	1081	1050
KJJ81A2G015500.1		513	579	356		1417	923	961		1370	1049	1054		975	885	942		971	908	879
KJJ81A2G015600.1		965	897	745		1393	1118	1710		1612	1277	1017		1315	1642	1359		1543	1498	1298
KJJ81A2G015700.1		7920	8235	8689		3802	3977	4353		3137	2787	3248		4143	4071	4057		3207	3337	3372
KJJ81A2G015800.1		1560	1662	1529		1505	1562	1640		951	929	928		1878	1936	1348		2172	2480	1851
KJJ81A2G015900.1		81	1	39		249	371	244		239	228	243		448	857	537		776	674	481
KJJ81A2G016000.1		1952	2299	2036		2063	2065	2144		1690	1211	1477		1921	1165	1597		1209	1553	1592
KJJ81A2G016100.1		149	227	178		352	328	240		382	269	307		272	311	320		308	402	380
KJJ81A2G016200.1		661	1076	1021		1370	704	973		868	844	765		785	965	735		595	565	621
KJJ81A2G016300.1		18	17	17		36	18	1		35	1	35		34	37	72		63	79	58
KJJ81A2G016400.1		587	678	684		393	453	534		432	383	379		407	360	465		308	316	246
KJJ81A2G016500.1		463	427	397		499	594	564		558	546	476		590	496	438		732	765	643
KJJ81A2G016600.1		15794	15319	17282		22114	16975	21667		23359	18189	28486		25071	29406	20765		33284	33313	29754
KJJ81A2G016700.1		216	259	268		135	210	169		37	63	38		86	33	57		33	30	12
KJJ81A2G016800.1		63	62	80		104	165	152		136	94	126		107	107	64		130	136	85
KJJ81A2G016900.1		2339	2404	2670		2925	3167	3014		3609	3392	3402		3260	3230	3022		3085	3282	3303
KJJ81A2G017000.1		648	651	549		614	843	799		759	590	696		991	793	761		884	928	843
KJJ81A2G017100.1		264	227	306		84	92	74		57	74	66		81	64	8		88	90	109
KJJ81A2G017200.1		6550	6497	7685		5471	3825	4733		3454	3187	3721		6937	9163	7593		18280	19132	18954
KJJ81A2G017300.1		1391	1591	1716		2294	2284	2170		2736	2581	3401		3136	3218	2339		3842	3808	3619
KJJ81A2G017400.1		645	547	658		24	71	70		38	35	47		10	27	1		1	15	1
KJJ81A2G017500.1		1167	1284	1415		1560	1562	1670		1543	1308	1560		1727	1450	1324		1241	1634	1431
KJJ81A2G017600.1		6190	5923	5997		12378	9670	11388		10194	9853	11565		12672	15585	12339		9616	9323	9161
KJJ81A2G017700.1		867	793	790		827	1006	747		1029	985	1002		1093	1038	1075		1523	1590	1410
KJJ81A2G017800.1		60311	56678	56832		47829	50449	50322		32764	30958	30327		55791	56443	55572		33579	33691	34571
KJJ81A2G017900.1		1943	1956	1929		1458	1424	1419		1166	903	1005		1174	846	1084		1046	1174	1082
KJJ81A2G018000.1		184	288	268		349	513	380		314	372	325		687	665	569		296	322	407
KJJ81A2G018100.1		483	573	573		822	857	754		614	662	610		731	798	721		645	676	653
KJJ81A2G018200.1		619	682	870		1399	1182	1292		1093	1339	1406		640	694	752		908	938	928
KJJ81A2G018300.1		3705	3151	2819		1751	2011	2048		1539	1481	1280		2478	2328	2403		2514	2300	2101
KJJ81A2G018400.1		342	338	346		386	507	521		572	540	533		462	379	362		577	520	603
KJJ81A2G018500.1		13853	14587	13932		36077	32737	36058		42301	39256	36319		28760	28481	28149		41750	40468	36736
KJJ81A2G018600.1		78	74	107		186	88	113		110	78	69		90	91	176		129	105	91
KJJ81A2G018700.1		14458	14210	14980		10446	11018	11230		11074	11487	11263		11083	11481	12341		11820	10902	11583
KJJ81A2G018800.1		1317	1165	1141		1037	1199	1207		1096	1055	1006		1337	1221	1158		1482	1539	1401
KJJ81A2G018900.1		1404	1356	1253		1348	1377	1461		1180	1240	1294		1426	1443	1320		1270	1227	1295
KJJ81A2G019000.1		14001	14068	15421		11087	8655	7717		8372	8202	8982		13632	13914	12503		85523	84001	90416
KJJ81A2G019100.1		126325	136051	138210		79305	49050	55195		37472	38815	39336		119140	125675	141295		481050	502234	469713
KJJ81A2G019200.1		7236	7294	6568		2720	3670	3479		2554	2349	2005		5548	4818	4727		5254	4885	4534
KJJ81A2G019300.1		100	69	148		28	17	22		5	12	33		11	1	6		1	14	11
KJJ81A2G019400.1		1511	2002	1937		1716	2195	1964		1787	1710	1778		1851	1896	1734		2053	2065	2154
KJJ81A2G019500.1		729	749	752		923	1127	1235		1380	1262	1331		1326	1285	1099		1254	1270	1084
KJJ81A2G019600.1		2146	2190	2167		2944	2875	2967		2822	2750	2863		3400	3555	3202		2820	2840	2387
KJJ81A2G019700.1		1170	1216	1217		1965	2184	2271		2452	2253	2707		3072	3222	2662		2163	2415	2287
KJJ81A2G019800.1		901	824	704		1406	1558	1514		1791	1612	1461		2479	2447	2043		2280	2082	1603
KJJ81A2G019900.1		1634	1945	1919		3237	3238	2988		4282	5349	4309		8573	9274	10539		7803	7920	9131
KJJ81A2G020000.1		274	287	350		427	408	467		502	432	535		758	631	554		830	902	903
KJJ81A2G020100.1		449	592	483		1039	960	829		1525	1044	1537		1114	1238	888		1627	1577	1368
KJJ81A2G020200.1		8888	8168	9229		2788	2585	2281		1065	849	1203		1146	1289	1138		924	812	1198
KJJ81A2G020300.1		66609	66159	68673		28438	28584	26018		14795	16576	15685		20130	20283	20911		17693	16162	18764
KJJ81A2G020400.1		21205	20591	21693		21893	21999	23759		26560	25106	25820		22192	21556	22037		21598	21911	21125
KJJ81A2G020500.1		1151	1111	1044		932	1032	1004		1162	1025	1001		1699	1404	1310		2556	2477	2116
KJJ81A2G020600.1		823	712	710		684	631	681		533	485	490		737	786	712		651	587	543
KJJ81A2G020700.1		17	5	16		1	1	12		23	26	6		82	57	64		98	114	83
KJJ81A2G020800.1		33	6	19		68	54	40		164	150	147		234	287	251		203	213	242
KJJ81A2G020900.1		1823	1916	1811		1196	1606	1637		1454	1302	1305		1633	1431	1163		1637	1738	1476
KJJ81A2G021000.1		534	698	551		1026	1066	1049		1051	1002	868		971	754	682		1360	1382	852
KJJ81A2G021100.1		74841	71258	69348		151965	135125	129216		140752	161382	142849		98315	92247	105292		97408	99564	98589
KJJ81A2G021200.1		6795	6742	6169		10710	9145	10226		10690	11408	11388		9064	10590	8215		17254	18724	15343
KJJ81A2G021300.1		1978	1907	2004		2972	2335	2641		2575	2179	2576		2437	2833	2367		3033	3079	3164
KJJ81A2G021400.1		68485	66299	68923		100364	101957	121619		155195	135112	145538		153906	173060	150846		252268	243129	221314
KJJ81A2G021500.1		120	136	125		135	182	232		141	112	135		156	145	134		191	178	189
KJJ81A2G021600.1		806	766	679		772	850	867		591	559	508		1245	1032	1008		649	708	559
KJJ81A2G021700.1		1373	1605	1283		1636	1548	1493		992	732	869		874	853	924		755	766	838
KJJ81A2G021800.1		270	344	274		383	369	412		217	180	350		108	95	138		235	287	255
KJJ81A2G021900.1		789	723	701		640	662	620		450	428	496		900	746	687		684	811	698
KJJ81A2G022000.1		567	568	489		645	777	678		478	530	486		485	440	481		984	1006	967
KJJ81A2G022100.2		98	81	65		214	196	120		172	187	175		158	151	192		203	199	251
KJJ81A2G022200.1		2311	2196	2398		5921	5489	5402		5585	6064	5000		3255	3041	2946		3655	3615	3546
KJJ81A2G022300.1		29096	28223	30353		69629	65109	66705		78883	92103	88659		52545	52859	56267		61108	59958	56361
KJJ81A2G022400.1		2044	1838	1869		992	1675	1499		1293	1067	1332		1851	1648	1534		1222	1273	1417
KJJ81A2G022500.1		15043	14522	17346		32386	25886	24908		16941	16827	17195		25286	25546	27975		11355	12204	12359
KJJ81A2G022600.1		474	498	447		520	356	388		286	361	291		393	388	310		461	461	472
KJJ81A2G022700.1		398	399	440		995	916	902		994	877	1041		535	496	467		909	989	986
KJJ81A2G022800.1		105	79	88		126	98	136		103	104	110		66	65	58		87	104	69
KJJ81A2G022900.1		475	502	503		1379	1050	1033		1299	1219	1717		1049	1156	1159		1013	794	993
KJJ81A2G023000.1		2155	1949	2196		8136	8311	8727		10117	9906	10901		7203	8466	7161		11687	11670	12025
KJJ81A2G023100.1		976	974	1193		922	812	945		838	1037	1074		942	846	728		940	997	1028
KJJ81A2G023200.1		2324	2084	1934		1535	1469	1724		1371	1171	1314		2167	2169	1505		1996	2088	1690
KJJ81A2G023300.1		10390	10889	10859		8108	7964	7427		5739	5171	4910		8131	7327	8059		6284	5684	6199
KJJ81A2G023400.1		11205	11649	11199		14126	11521	11806		11600	12989	11956		10917	10637	10951		8994	8824	8426
KJJ81A2G023500.1		2853	2816	2828		2093	2296	2250		1637	1441	1502		2421	2264	2179		1899	1963	1776
KJJ81A2G023600.1		769	787	885		647	796	849		721	617	709		853	795	705		732	767	696
KJJ81A2G023700.1		50612	50028	54908		63610	61595	61236		50057	52251	51604		64935	66537	71457		37072	39018	40943
KJJ81A2G023800.1		1853	1881	1853		4185	4543	4410		5206	4654	4611		3554	2486	2698		3636	3865	3426
KJJ81A2G023900.1		20825	18536	18986		14706	14091	15199		13723	12845	13239		20943	22883	18736		14644	14788	13116
KJJ81A2G024000.1		608	732	606		971	977	1006		1128	868	1083		1289	1354	1213		1003	1026	934
KJJ81A2G024100.1		266	306	333		435	486	459		383	327	266		541	511	487		407	397	336
KJJ81A2G024200.1		1128	1146	1086		2101	1830	1750		1703	1863	1745		1737	1494	1374		1503	1519	1515
KJJ81A2G024300.1		813	773	945		762	942	941		949	823	1035		1212	954	1224		823	936	710
KJJ81A2G024400.1		2208	2141	2326		2623	2544	2348		2499	2361	2386		4188	3790	4108		3929	3692	3815
KJJ81A2G024500.1		3391	3150	3146		1886	2264	2366		1787	1338	1696		2634	2364	2548		2281	2061	2130
KJJ81A2G024600.1		1389	1312	1089		588	831	746		515	333	317		671	683	672		474	403	343
KJJ81A2G024700.1		465	451	409		522	587	621		609	606	477		719	608	539		658	650	548
KJJ81A2G024800.1		1037	1106	965		1552	1674	2024		1740	1612	1648		1005	1130	968		1670	1517	1613
KJJ81A2G024900.1		690	601	534		1315	1335	1379		1415	1235	987		1273	1139	1205		1742	1450	1349
KJJ81A2G025000.1		320	431	357		964	1080	1113		1314	1260	1095		2299	2165	2501		2697	2506	2677
KJJ81A2G025100.1		850	952	693		1709	1475	1614		1552	1652	1306		2852	3143	3046		2846	2545	2443
KJJ81A2G025200.1		2195	1932	1921		2192	1933	2229		1786	2105	1315		2885	2802	2503		2926	2142	2208
KJJ81A2G025300.1		369	356	301		707	774	545		472	463	422		731	588	479		427	408	358
KJJ81A2G025400.1		4511	4143	3957		5030	5855	5092		3225	3089	3414		2521	2220	2820		1935	1799	2277
KJJ81A2G025500.1		2833	2483	2848		1762	2456	2134		1389	1431	1183		1713	1483	1541		897	1028	1054
KJJ81A2G025600.1		2960	3304	3292		4698	4185	3389		2832	2790	2692		2061	2159	2588		2040	1995	2213
KJJ81A2G025700.1		2085	2117	2390		2087	2234	1842		1690	1841	1553		1497	1322	1524		2433	2169	1954
KJJ81A2G025800.1		455	498	395		446	333	437		282	312	267		412	391	353		429	361	424
KJJ81A2G025900.1		1425	1446	1539		1792	1739	1889		1671	1738	1876		1841	1705	1831		1563	1645	1681
KJJ81A2G026000.1		723	856	749		1587	1758	1895		1096	1014	1111		690	623	595		616	668	626
KJJ81A2G026100.1		662	629	723		678	867	695		675	547	583		688	763	639		621	704	613
KJJ81A2G026200.1		2232	1768	2021		3191	2718	3468		3096	2688	2559		3382	3633	2801		2842	2828	2701
KJJ81A2G026300.1		1622	1680	1526		1984	1956	2121		2384	2079	2425		1883	1968	1773		2533	2465	2208
KJJ81A2G026400.1		485	491	519		369	597	672		564	462	548		675	659	483		645	910	696
KJJ81A2G026500.1		224	241	225		290	309	304		289	232	229		291	237	221		244	210	225
KJJ81A2G026600.1		10885	10885	10886		8331	8734	8122		8272	8914	8459		8051	7201	8502		7129	7113	7600
KJJ81A2G026700.1		847	760	794		1479	1349	1475		1429	1345	1410		988	819	908		1069	1142	964
KJJ81A2G026800.1		148	360	251		287	235	298		308	149	181		258	361	219		351	412	435
KJJ81A2G026900.1		5286	5934	6531		2175	1915	1826		1998	1590	1950		1588	1368	1763		2172	2301	2395
KJJ81A2G027000.1		507	521	436		874	792	954		908	883	729		669	774	723		942	893	939
KJJ81A2G027100.1		24789	24538	25623		22250	22260	21978		21510	22268	21616		18181	19190	19613		17177	16832	19100
KJJ81A2G027200.1		5074	4774	4995		7518	8626	9355		9737	9185	10138		6075	6277	5362		6511	6782	6379
KJJ81A2G027300.1		1684	1469	1208		3264	3900	3663		4012	3123	3268		4128	4404	4194		2551	2522	2489
KJJ81A2G027400.1		1691	1290	1631		2165	1996	2121		2430	2231	3117		2362	2011	1795		2989	3035	3246
KJJ81A2G027500.1		716	865	727		563	678	682		589	450	553		519	471	429		429	442	336
KJJ81A2G027600.1		3061	2630	3012		2689	3082	3208		4051	2914	3395		2788	2623	2530		3267	3376	3318
KJJ81A2G027700.2		2000	2154	1863		1320	1655	1493		1181	762	922		983	857	876		1223	964	1133
KJJ81A2G027800.1		9616	9370	9229		13106	10308	11049		9499	9997	9634		7224	7443	8212		7777	8254	7923
KJJ81A2G027900.1		113	95	114		92	145	103		78	60	66		186	138	125		108	138	118
KJJ81A2G028000.1		177	187	224		169	240	228		174	142	154		214	208	206		215	197	250
KJJ81A2G028100.1		782	863	874		776	1163	1141		978	771	898		1307	1161	1054		1033	1262	1147
KJJ81A2G028200.1		8023	7984	7593		1865	1887	1812		1318	1356	1461		2107	2338	2090		3540	3710	3894
KJJ81A2G028300.1		196	216	192		420	469	468		707	632	492		497	517	476		641	646	670
KJJ81A2G028400.1		165	202	157		483	96	166		232	133	189		277	217	145		134	151	187
KJJ81A2G028500.1		536	517	440		328	471	374		279	210	205		305	182	263		237	187	194
KJJ81A2G028600.1		4377	4671	4326		3267	3189	2825		2439	2503	1955		2684	2090	2250		1903	1655	1698
KJJ81A2G028700.1		1128	1403	1454		798	746	954		876	712	736		703	696	655		706	714	807
KJJ81A2G028800.1		2303	2189	2321		2566	1910	2152		1555	1297	1468		1426	1865	1475		1283	1402	1192
KJJ81A2G028900.1		2123	2018	1845		3474	3529	3358		3111	2391	2679		2480	1874	2026		2821	2453	2300
KJJ81A2G029000.1		85753	84293	84210		54781	57317	59845		46393	49349	48236		53501	62083	60585		29981	30259	29297
KJJ81A2G029100.1		763	860	810		578	670	552		510	421	474		1054	737	845		743	670	705
KJJ81A2G029200.1		254	286	164		421	356	479		401	364	265		699	527	533		506	612	407
KJJ81A2G029300.1		292	297	294		138	188	202		127	117	98		140	104	96		137	135	111
KJJ81A2G029400.1		1669	1530	1662		1297	1195	979		615	578	548		702	701	699		596	493	571
KJJ81A2G029500.1		145	155	125		381	314	350		308	240	118		319	208	287		342	276	269
KJJ81A2G029600.1		86	87	43		82	140	137		129	51	126		119	117	58		207	183	226
KJJ81A2G029700.1		4332	4363	4575		7181	6957	7026		6432	6071	5898		4573	4518	3796		4154	4268	3956
KJJ81A2G029800.1		352	356	503		225	393	298		173	161	176		258	93	191		219	169	102
KJJ81A2G029900.1		25209	24770	26858		43942	28548	28987		29258	34170	32271		26123	30297	32926		30163	28651	30047
KJJ81A2G030000.1		323	277	274		530	834	746		1059	757	792		1332	1164	1092		1562	1593	1463
KJJ81A2G030100.1		2434	2847	3007		2749	2314	2719		2343	2080	2306		1984	2285	1806		1803	1945	1606
KJJ81A2G030200.1		32167	30741	28804		93146	64874	67355		73592	87100	79924		48865	56909	65348		56903	54890	49118
KJJ81A2G030300.1		1897	1748	1729		1098	1116	1069		668	559	584		756	860	723		835	958	746
KJJ81A2G030400.1		1053	992	940		666	760	792		621	485	534		680	565	597		657	699	697
KJJ81A2G030500.1		15	22	51		78	101	69		233	216	214		214	211	250		103	74	61
KJJ81A2G030600.1		620	658	560		1109	1096	1313		1233	1013	1113		911	795	739		1013	1095	989
KJJ81A2G030700.1		630	681	664		1425	1697	1891		2221	1621	1813		1906	1940	1284		2713	2798	2398
KJJ81A2G030800.1		5319	5219	5089		8055	7448	7611		7454	7628	7725		7698	7728	7246		6340	6620	6663
KJJ81A2G030900.1		14606	13367	11344		6111	6150	5243		2335	2321	1781		2426	1979	2188		2237	2132	1839
KJJ81A2G031000.1		3188	3280	3103		2866	2650	2435		2032	2030	2238		2241	2187	2441		1628	1763	1614
KJJ81A2G031100.1		166	182	130		153	178	201		176	137	159		271	220	194		251	261	207
KJJ81A2G031200.1		4538	4472	4836		13715	14047	14508		14061	13705	14917		14884	16469	14622		9405	9552	9715
KJJ81A2G031300.1		848	850	975		1402	1244	1383		1265	1259	1407		1365	1394	1364		1393	1419	1386
KJJ81A2G031400.1		1475	1934	1828		1563	1504	1480		1701	1461	1527		2145	1715	2077		2413	2548	2627
KJJ81A2G031500.1		1115	1006	925		1252	1304	1318		1408	1139	1282		1286	1316	990		1225	1319	1162
KJJ81A2G031600.1		234	260	297		460	677	627		519	616	469		763	779	808		1235	1094	883
KJJ81A2G031700.1		280	269	310		556	506	534		426	401	500		499	505	428		371	443	343
KJJ81A2G031800.1		1436	1405	1414		988	1287	1217		1274	900	1124		1992	1732	1403		1877	2061	1698
KJJ81A2G031900.1		530	494	535		1064	772	684		851	694	758		888	733	1027		700	672	728
KJJ81A2G032000.1		372	429	412		750	916	917		968	818	879		633	573	520		784	791	750
KJJ81A2G032100.1		3929	3826	3601		7461	8226	8009		8824	8260	7871		4600	5172	4949		7707	7266	6871
KJJ81A2G032200.1		716	667	970		570	847	783		825	684	825		645	582	568		514	579	530
KJJ81A2G032300.1		1441	1446	1368		1055	1500	1334		1326	1390	1454		1557	1296	1382		1618	1663	1486
KJJ81A2G032400.1		72777	71053	73586		87820	84529	84203		97340	107337	102184		85860	87981	97721		68750	68386	71784
KJJ81A2G032500.1		4202	3896	3653		6685	7462	7349		7135	6457	6271		10449	8384	9976		2439	2457	2572
KJJ81A2G032600.1		185	164	199		227	239	242		180	174	127		144	146	127		157	180	145
KJJ81A2G032700.1		720	582	543		1927	1777	1950		1730	1494	1487		1513	1521	1365		756	764	886
KJJ81A2G032800.1		1732	1702	1691		560	714	762		503	535	525		1037	836	919		1102	1019	1167
KJJ81A2G032900.1		52248	51567	53421		22288	21120	20935		16598	17759	17319		22458	25627	25559		22098	22323	22610
KJJ81A2G033000.1		98	78	112		54	57	59		35	37	33		51	35	43		35	50	45
KJJ81A2G033100.1		3929	4112	3838		2726	3318	3678		3461	2960	3269		4218	4314	3236		3880	4499	3629
KJJ81A2G033200.1		123	94	89		138	83	106		75	40	82		168	186	137		79	124	73
KJJ81A2G033300.1		392	372	320		1053	1217	1437		1373	1062	1219		2145	1945	1900		1374	1336	1070
KJJ81A2G033400.1		218	314	279		638	888	919		849	769	826		1457	1527	1395		1051	894	778
KJJ81A2G033500.1		2374	2115	2389		2424	3132	3097		3205	2802	2789		2739	2794	2948		2700	2684	2936
KJJ81A2G033600.1		2264	2338	2363		3645	4369	4271		3984	3828	4407		3900	4095	3929		2873	2816	2801
KJJ81A2G033700.1		514	559	460		627	794	717		816	597	639		913	771	709		737	797	714
KJJ81A2G033800.1		9230	9192	8029		23417	21753	18373		28801	32174	26350		18395	16747	17253		21741	20869	21492
KJJ81A2G033900.1		26138	24746	27469		41583	38230	42468		34386	32150	38804		32096	33982	31876		20031	19740	20538
KJJ81A2G034000.1		1997	1879	1685		1673	2015	1735		1782	1499	1669		1747	1541	1814		1302	1573	1345
KJJ81A2G034100.1		606	609	739		1233	1053	1062		1419	1452	1273		878	790	967		788	672	980
KJJ81A2G034200.1		396	449	493		265	217	183		240	249	221		471	532	373		200	190	126
KJJ81A2G034300.1		2447	2474	2538		3937	3717	4066		3074	2751	2876		5044	5691	5189		1714	1823	1845
KJJ81A2G034400.1		280249	262188	261474		696579	551765	563090		462671	483784	482017		579590	653311	667536		345437	340183	330375
KJJ81A2G034500.1		43943	48658	47903		31592	34964	28533		26434	28487	26669		44319	36061	39318		33349	32864	35127
KJJ81A2G034600.1		287	358	280		145	192	165		139	130	129		173	161	166		226	262	200
KJJ81A2G034700.1		1722	1816	1841		1902	2019	1734		1492	1569	1435		3304	2847	2694		1537	1626	1459
KJJ81A2G034800.1		1220	1160	1411		1461	1473	1469		1265	1427	1155		1455	1186	1265		1167	1184	1301
KJJ81A2G034900.1		5603	5804	6007		7095	7424	8283		7564	6618	8254		6065	7257	5900		6166	6032	5210
KJJ81A2G035000.1		44780	42531	48172		21425	20330	20974		8037	8180	8264		3504	3479	3809		386	371	299
KJJ81A2G035100.1		61	116	84		83	28	54		27	38	7		18	5	7		1	1	4
KJJ81A2G035200.1		128	74	77		118	138	93		114	99	108		123	105	74		123	129	70
KJJ81A2G035300.1		450	404	442		739	877	774		997	880	925		928	876	909		1884	1694	1390
KJJ81A2G035400.1		549	557	598		442	456	572		466	264	453		538	508	440		405	481	418
KJJ81A2G035500.1		10193	10328	10637		8039	8607	9581		9409	8304	9685		6732	7640	5557		8064	9821	8029
KJJ81A2G035600.1		129	110	149		375	263	327		401	390	516		278	225	291		314	274	296
KJJ81A2G035700.1		1	1	1		1	1	1		15	1	15		1	1	1		1	1	1
KJJ81A2G035800.1		107	149	107		90	109	57		99	148	88		902	775	813		76	64	25
KJJ81A2G035900.1		668	740	636		298	320	222		160	118	116		1317	1096	1270		74	97	69
KJJ81A2G036000.1		2393	2274	2213		1449	1713	1388		1361	1423	1103		4109	3882	3796		1183	1119	1191
KJJ81A2G036100.1		145	137	176		291	396	390		397	298	165		464	377	300		241	214	155
KJJ81A2G036200.1		137	73	57		297	191	206		76	144	145		122	84	87		97	82	101
KJJ81A2G036300.1		2262	2515	2748		1659	2280	2253		1904	2019	1983		1950	1646	1821		2499	2240	2500
KJJ81A2G036400.1		15363	15459	18101		24178	17551	19877		29092	25392	35876		38656	44351	26970		53273	62458	52210
KJJ81A2G036500.1		1733	1536	1428		1011	1250	1123		1338	1035	1120		1831	1284	1254		1185	1285	1070
KJJ81A2G036600.1		1325	1091	1111		1084	1069	1231		1401	991	1287		1211	985	909		900	1209	1162
KJJ81A2G036700.1		122325	128783	143154		86251	79994	101983		70345	61718	84686		91622	115209	74584		134246	141735	137120
KJJ81A2G036800.1		2793	2856	3282		3893	3320	3571		2619	2759	3148		4005	3823	2429		4184	5138	4152
KJJ81A2G036900.1		1669	1718	1617		1475	1824	1638		1471	1352	1195		1337	1496	1471		2278	2264	1917
KJJ81A2G037000.1		1975	1992	2030		1653	1481	1689		1839	1745	1632		2704	2783	2577		3016	2803	2454
KJJ81A2G037100.1		73	79	69		576	478	617		1866	1643	1887		7661	7681	7031		20169	19833	19426
KJJ81A2G037200.1		5	15	1		11	1	26		25	17	21		67	44	63		44	40	44
KJJ81A2G037300.1		3769	3518	3523		5460	5383	5801		5612	5631	6039		7762	8607	8623		7347	7169	7065
KJJ81A2G037400.1		352	439	291		313	286	347		239	274	243		339	262	261		171	230	173
KJJ81A2G037500.1		438	364	537		557	847	702		634	595	776		561	579	606		562	577	518
KJJ81A2G037600.1		80486	77370	78289		60212	52532	52018		56693	60588	58543		92035	97740	105937		128907	129861	132371
KJJ81A2G037700.1		5250	4463	4479		3540	3111	3255		3915	3773	3662		4176	4821	4727		7316	6988	6274
KJJ81A2G037800.1		684	750	922		830	783	919		942	936	906		973	817	763		920	829	827
KJJ81A2G037900.1		2373	2545	2742		1018	1079	1209		621	594	660		432	402	360		289	300	291
KJJ81A2G038000.1		1660	1578	1736		1077	1412	1505		1244	1080	1212		1555	1539	1454		2444	2560	2402
KJJ81A2G038100.1		2963	3126	3043		1877	1661	1982		1142	1284	1661		1392	1387	1434		1281	1362	1424
KJJ81A2G038200.1		45	43	22		47	70	114		45	128	68		104	48	23		65	58	30
KJJ81A2G038300.1		698	642	730		857	947	824		740	786	691		680	526	486		905	884	841
KJJ81A2G038400.1		1636	1728	1409		2049	2150	2204		1995	2154	2380		2170	2324	2270		1498	1679	1588
KJJ81A2G038500.1		435	379	190		464	314	527		446	551	562		1156	1125	740		2561	2412	2259
KJJ81A2G038600.1		1046	692	790		2271	2133	2054		2461	2625	2116		2184	2208	2159		1939	1718	1666
KJJ81A2G038700.1		362	344	367		472	529	597		821	585	601		961	960	810		1526	1375	1201
KJJ81A2G038800.1		1228	1316	1345		1394	1541	1540		524	457	469		117	70	101		132	111	153
KJJ81A2G038900.1		810	922	883		345	392	386		215	226	118		354	255	320		416	348	316
KJJ81A2G039000.1		9827	9756	9111		13239	12000	10609		10263	10939	10212		11623	10501	12449		7293	7636	8448
KJJ81A2G039100.1		2333	2422	2264		3395	3020	2372		2431	2783	2549		2079	1886	2115		1799	1700	1935
KJJ81A2G039200.1		5223	5764	5888		23745	20039	18115		18479	18629	19814		14977	12423	15502		8847	8854	9519
KJJ81A2G039300.1		201	209	155		548	507	748		517	312	277		448	466	439		516	453	353
KJJ81A2G039400.1		13016	13124	13308		32981	31575	33031		17681	18647	19972		7432	8097	8098		7044	7127	7282
KJJ81A2G039500.1		1473	1449	1433		2022	2133	2271		2012	1845	1895		2738	2738	2388		1824	1689	1834
KJJ81A2G039600.1		3553	3200	3026		8072	8524	9202		8881	8115	7934		4977	4821	4496		5661	5571	5237
KJJ81A2G039700.1		7196	7000	7414		15835	13832	15488		17137	17872	17030		10479	10855	11231		10522	10359	11250
KJJ81A2G039800.1		5413	5290	4853		10585	11652	11755		13814	12321	12150		8646	7711	7997		9707	10339	8774
KJJ81A2G039900.1		5693	4881	5333		4280	4470	4689		3425	3595	3515		6450	6500	6165		3025	3136	3012
KJJ81A2G040000.1		4056	3712	3909		10638	12191	12159		13698	12786	13217		11512	10821	12474		8515	8162	7803
KJJ81A2G040100.1		20	26	34		62	94	73		70	69	71		67	37	54		46	28	26
KJJ81A2G040200.1		20011	19390	18084		23562	19488	19122		17570	19490	18433		18192	20064	21712		13709	13496	13539
KJJ81A2G040300.1		518	530	527		657	780	727		777	607	642		802	664	610		589	618	584
KJJ81A2G040400.1		1777	1674	1726		2437	2725	2824		3579	3694	3580		3100	3119	2856		4356	4525	4226
KJJ81A2G040500.1		224	213	244		246	152	299		196	177	224		178	240	203		236	419	235
KJJ81A2G040600.1		553	594	601		698	659	735		727	534	682		823	938	718		928	905	839
KJJ81A2G040700.1		1113	935	1038		918	1078	1107		1146	1111	1143		1287	1220	1037		1069	1330	1217
KJJ81A2G040800.1		20603	19575	19554		31806	33558	32981		41306	40331	38186		41363	39623	42747		42763	41935	41087
KJJ81A2G040900.1		2576	2534	2345		2954	2910	3040		2951	2394	2225		2718	2457	2319		3173	3155	2888
KJJ81A2G041000.1		13181	12420	11964		11308	10968	11478		10112	10320	10719		8857	9009	9456		9718	9998	9625
KJJ81A2G041100.1		3626	3360	3710		685	681	728		1159	1506	1100		539	528	532		48	87	60
KJJ81A2G041200.1		351	375	430		636	697	824		968	777	759		1041	899	1011		797	855	774
KJJ81A2G041300.1		553	454	445		583	630	711		835	756	779		742	675	625		1088	1135	1056
KJJ81A2G041400.1		22252	21186	20502		30009	23808	25907		31919	34175	31590		29572	30779	31855		35587	35135	32744
KJJ81A2G041500.1		5896	6262	6250		4351	4224	4452		4231	4147	4156		4543	4370	4348		4062	4137	4133
KJJ81A2G041600.1		2358	2300	2698		3403	3076	2538		2801	2834	3288		3095	3485	3592		2544	2910	2991
KJJ81A2G041700.1		807	1029	899		525	663	697		732	585	789		1642	1431	1175		636	729	656
KJJ81A2G041800.1		135	137	103		544	496	605		461	517	640		375	668	423		1094	1130	969
KJJ81A2G041900.1		562	610	578		647	604	554		558	424	482		631	570	522		560	530	613
KJJ81A2G042000.1		5684	5297	5336		6862	7221	7735		6769	5986	6254		8804	8700	7400		5825	6226	5871
KJJ81A2G042100.1		3753	4259	4611		6567	5842	7188		10113	8989	10399		8782	10565	9031		8888	9260	9050
KJJ81A2G042200.1		1465	1476	1478		1189	1041	1154		1111	1121	1017		1125	1271	922		898	1070	899
KJJ81A2G042300.1		1074	999	849		1332	1519	1609		1644	1082	1211		1601	1233	1336		1128	1283	1123
KJJ81A2G042400.1		257	303	288		247	256	227		116	191	128		194	145	157		106	171	139
KJJ81A2G042500.1		1168	1111	1064		1613	1519	1665		1499	1335	1931		1786	2128	1573		2226	1984	1900
KJJ81A2G042600.1		32100	30770	27586		20776	19296	16775		17411	17809	14988		31013	30989	32545		40325	38699	34762
KJJ81A2G042700.1		39174	39188	40654		46089	42588	43268		43024	45820	48332		52385	58414	52884		50536	54436	57197
KJJ81A2G042800.1		1365	1424	1410		996	1259	1217		1161	986	1116		1731	1401	1440		1571	1822	1583
KJJ81A2G042900.1		7042	6453	7000		16158	16979	16324		19079	19143	19180		14886	14501	14316		10398	10859	11492
KJJ81A2G043000.1		1332	1457	1351		3576	2997	3567		4635	4655	5015		3387	3539	3129		3722	3772	3731
KJJ81A2G043100.1		546	702	448		1129	709	1042		1043	1182	1350		976	748	907		1354	1419	1378
KJJ81A2G043200.1		4856	5142	4862		3952	3466	3443		2987	2974	3101		3440	3462	3415		2675	2901	2844
KJJ81A2G043300.1		1631	1453	1788		3578	2864	3170		2994	2968	2841		1944	1933	1650		1645	1575	1566
KJJ81A2G043400.1		923	895	930		982	959	855		1026	818	870		791	728	851		694	614	641
KJJ81A2G043500.1		15179	14011	12356		21147	17998	17193		18862	20827	17585		12512	13763	17126		14418	13375	14630
KJJ81A2G043600.1		54	32	36		60	115	117		99	56	71		122	74	124		134	193	61
KJJ81A2G043700.1		1258	1258	1483		1725	1965	2276		2366	2123	2448		2361	2256	2130		2925	2899	2809
KJJ81A2G043800.1		16981	16753	17210		15166	13985	13765		11249	11403	12334		13033	14342	13634		8686	8983	8978
KJJ81A2G043900.1		141	102	108		209	230	268		214	202	221		257	317	253		272	226	207
KJJ81A2G044000.1		213	158	132		360	283	404		468	385	384		479	509	458		762	695	592
KJJ81A2G044100.1		52072	50644	50191		133364	116084	109100		137281	157935	152591		78344	90135	92196		87308	86893	93552
KJJ81A2G044200.1		1029	1138	1273		1305	1313	1257		1095	859	1079		939	1107	943		945	874	975
KJJ81A2G044300.1		158	114	186		370	345	302		459	314	294		456	409	415		647	588	551
KJJ81A2G044400.1		68	107	116		179	184	155		120	83	119		166	111	118		126	120	96
KJJ81A2G044500.1		483	495	455		556	586	539		322	423	441		493	535	510		550	633	557
KJJ81A2G044600.1		419	350	485		713	605	667		711	647	755		571	592	520		614	653	613
KJJ81A2G044700.1		1941	1895	2199		2150	1884	2212		1896	1621	2430		3155	3188	2022		2158	2358	2483
KJJ81A2G044800.1		1730	2271	1985		1582	1857	1722		1623	1680	1730		2038	1976	1846		2017	2265	2134
KJJ81A2G044900.1		549	443	498		573	788	746		987	801	885		1305	1175	1017		1870	1918	1544
KJJ81A2G045000.1		221	273	294		463	405	432		488	397	480		452	417	428		337	388	411
KJJ81A2G045100.1		10667	11498	10955		21245	16329	18315		24089	28317	25965		15611	18504	19345		17476	18703	20101
KJJ81A2G045200.1		4	8	12		6	9	10		6	2	4		8	13	13		7	3	7
KJJ81A2G045300.1		2484	2487	2532		1650	2247	1863		1552	1556	1760		1758	1384	1620		1253	1258	1148
KJJ81A2G045400.1		8938	8973	8490		3425	4654	4245		2706	2999	2714		4183	4002	4230		1950	2066	2138
KJJ81A2G045500.1		3414	2901	2283		3087	3079	3113		2378	1665	1625		3409	3118	2993		4189	3510	3057
KJJ81A2G045600.1		738	820	703		673	794	766		530	568	424		651	614	652		624	561	516
KJJ81A2G045700.1		404	504	414		659	673	802		795	763	874		705	604	568		775	751	826
KJJ81A2G045800.1		1110	996	1053		1583	1850	2008		1879	1675	1841		1627	1495	1527		1075	1085	1206
KJJ81A2G045900.1		4124	3899	3689		632	698	763		511	551	429		3509	3321	2996		294	202	263
KJJ81A2G046000.1		394	399	351		977	1102	906		1013	995	916		787	727	720		822	773	822
KJJ81A2G046100.1		58	48	68		243	183	195		241	203	259		225	295	250		220	221	152
KJJ81A2G046200.1		493	431	513		1140	1222	1341		1693	1680	1900		1693	1710	1663		1557	1517	1605
KJJ81A2G046300.1		3275	3117	3284		5884	6597	6433		8512	8719	8240		7663	7196	7496		5879	5965	5959
KJJ81A2G046400.1		570	608	509		515	649	632		484	428	415		900	720	700		1109	1121	1123
KJJ81A2G046500.1		19276	18072	18450		52965	54085	52788		35361	34841	36108		74422	73234	73022		22364	22093	22713
KJJ81A2G046600.1		369	295	379		491	399	556		341	316	384		462	407	384		451	444	424
KJJ81A2G046700.1		454	438	445		375	428	564		393	420	400		498	373	353		404	334	308
KJJ81A2G046800.1		475	417	420		355	399	417		241	216	222		335	276	283		255	277	196
KJJ81A2G046900.1		511	441	421		221	268	276		193	140	127		244	152	124		125	119	95
KJJ81A2G047000.1		152	139	197		218	175	203		224	103	197		366	300	222		597	651	648
KJJ81A2G047100.1		46	44	38		96	77	110		94	65	48		92	75	63		82	92	63
KJJ81A2G047200.1		1279	1385	1417		2975	3292	3727		3678	3691	4040		4648	4514	4378		2427	2575	2419
KJJ81A2G047300.1		13755	14736	16153		16108	13582	14766		17270	16003	18222		24001	25503	20273		18053	21698	19775
KJJ81A2G047400.1		753	889	898		723	727	668		507	518	571		831	683	834		496	533	513
KJJ81A2G047500.1		17	16	11		1	6	6		1	6	1		4	1	1		4	1	1
KJJ81A2G047600.1		9	14	5		12	12	14		8	6	9		2	4	1		4	6	4
KJJ81A2G047700.1		17	16	11		6	18	11		1	13	1		11	4	1		12	11	15
KJJ81A2G047800.1		940	979	1066		638	727	609		852	969	893		1651	1521	1429		2161	1957	2220
KJJ81A2G047900.1		2755	3057	3029		1531	1875	1786		1669	1731	1857		1783	1613	1663		1474	1543	1519
KJJ81A2G048000.1		253	259	352		628	476	479		795	866	721		545	557	547		692	748	784
KJJ81A2G048100.1		264	288	277		50	57	51		22	25	29		32	22	17		17	8	16
KJJ81A2G048200.1		379	327	265		405	496	468		268	296	272		395	446	348		376	295	302
KJJ81A2G048300.1		7460	6550	7005		8252	7177	7064		6170	6635	6275		6633	7163	8155		5946	5703	6076
KJJ81A2G048400.1		2236	2173	2049		2271	2320	2258		1912	1872	1790		1745	1487	1657		1271	1348	1352
KJJ81A2G048500.1		7369	7624	7510		6684	6678	6145		6014	6497	6318		7460	6984	7087		11642	11103	12454
KJJ81A2G048600.1		3268	3382	3408		4665	4100	3890		4122	3826	4123		2684	2544	2333		2311	2336	2307
KJJ81A2G048700.1		2143	2324	2226		3119	3189	3434		3467	3251	3551		3544	3103	3368		2362	2442	2423
KJJ81A2G048800.1		1074	1142	1049		2995	2622	2687		2738	2506	2750		2576	2893	2892		1867	1732	1795
KJJ81A2G048900.1		3853	3391	3847		11290	11162	10466		11950	12238	12100		9674	9766	9956		7417	8056	7092
KJJ81A2G049000.1		766	881	1112		3218	2533	3449		3739	3841	3977		2825	2930	2728		2109	2175	2038
KJJ81A2G049100.1		4626	4530	4766		2477	2339	2729		2005	1932	1841		1065	1449	1272		1083	990	1030
KJJ81A2G049200.1		424	403	451		1611	1737	1578		2153	1885	1836		3145	2534	3088		724	736	865
KJJ81A2G049300.1		919	1022	1041		2933	3195	3333		3766	3353	3692		7099	5437	6185		3039	3397	3478
KJJ81A2G049400.1		1091	1151	881		2270	2350	2447		2925	2822	2841		6333	6040	6552		3523	3921	3592
KJJ81A2G049500.1		1475	1457	1422		984	1476	1317		1057	955	859		1402	1113	1199		1604	1469	1426
KJJ81A2G049600.1		1090	1166	1183		3174	3316	2774		3356	3385	3468		2942	2664	2868		2206	2156	2378
KJJ81A2G049700.1		1086	1059	1344		1156	1425	1004		1061	1023	1037		832	697	732		807	682	923
KJJ81A2G049800.1		18367	16750	17756		18580	18416	17298		15828	17956	16660		13606	15500	15248		12157	12689	13529
KJJ81A2G049900.1		287	245	214		156	189	193		114	115	120		154	97	85		152	109	127
KJJ81A2G050000.1		164	126	156		133	146	159		123	85	134		138	111	116		130	133	152
KJJ81A2G050100.1		759	705	581		849	810	779		721	629	699		739	462	659		490	620	605
KJJ81A2G050200.1		1140	997	1118		815	918	886		771	730	697		816	737	675		785	922	864
KJJ81A2G050300.1		412	361	446		285	265	261		187	242	241		186	313	252		301	268	293
[truncated: 10,031 more rows]

## Sheet: Table S3  
Table S3: Normalized counts of the 3867 DEG of Saccharomycopsis fibuligera KPH12 strain determined using EdgeR, FDR < 0.05
Gene ID		pH7				pH6				pH5				pH4				pH3
		1	2	3		1	2	3		1	2	3		1	2	3		1	2	3
KPH12A6G029100.1		441	293	1067		1047	869	558		987	1203	1140		2153	1830	1649		536771	540018	519214
KPH12A1G031300.1		28	16	75		106	119	104		2656	2677	3002		19355	19527	18840		23444	28114	25100
KPH12A7G037200.1		21	65	30		120	89	123		544	401	592		2985	3133	2903		10076	11450	10144
KPH12A4G073800.1		117	93	90		1374	1259	1932		3740	3208	3808		8233	8075	7641		10582	11287	9858
KPH12A6G010000.1		17	9	19		64	77	62		178	287	223		236	300	371		946	1132	1208
KPH12A2G061600.1		107	81	82		564	613	500		1775	1337	1805		4614	4142	3481		6384	4901	6419
KPH12A3G067500.1		35	35	52		154	195	232		598	494	523		880	639	749		2728	2554	2211
KPH12A2G106900.1		17	19	8		19	26	69		128	39	62		260	273	308		907	818	939
KPH12A2G036800.1		690	566	859		5464	5441	4654		12004	10386	12207		20372	21019	18929		38206	38650	39685
KPH12A3G023000.1		138	107	118		993	1033	1195		2080	1922	1868		6024	6571	6328		6921	5768	5768
KPH12A1G031400.1		7	8	1		14	11	16		24	42	51		217	108	314		307	226	221
KPH12A4G072000.1		1402	757	1160		2955	2626	2527		5144	3862	5459		11792	11936	11161		44991	48882	43215
KPH12A2G102800.1		1113	1273	1187		4227	4557	5079		16271	18616	18062		18069	18506	18558		46311	49150	46194
KPH12A3G016600.1		34	78	20		429	561	314		6129	11034	7490		7900	8504	9571		1527	1579	1458
KPH12A3G089800.1		19	15	1		37	10	14		32	37	82		138	55	50		327	579	262
KPH12A2G052400.1		1	1	1		1	1	1		1	1	1		1	1	1		77	1	31
KPH12A2G110100.1		1771	1920	1655		2498	2784	3375		4879	5327	5273		15279	15852	16491		51308	52530	50423
KPH12A2G015800.1		341	327	300		1111	1146	537		1435	1752	1453		4963	5056	4441		7691	8801	8757
KPH12A4G005200.1		395	263	361		1712	1703	1956		8912	8123	8778		9655	9901	9170		8787	8766	8344
KPH12A2G107000.1		75	85	56		194	228	308		1028	1075	1024		1773	1891	1826		2015	1752	1753
KPH12A3G065200.1		54	48	53		282	294	274		721	659	765		1472	1524	1398		1398	1253	1265
KPH12A2G019000.1		146889	108581	128808		349793	341710	293000		452587	420262	462885		1077002	980429	1014318		3065413	3219293	3172007
KPH12A2G030405.1		94	73	57		325	341	353		1185	1499	1276		2539	2912	2713		1729	1762	1927
KPH12A7G023400.1		1	1	16		78	148	102		67	177	39		117	261	126		144	213	46
KPH12A2G108000.1		24	27	41		114	240	76		235	223	101		423	556	771		803	533	664
KPH12A3G066500.1		442	312	355		2735	2852	2222		5976	4404	5611		12746	12961	12335		7953	7737	7374
KPH12A2G036900.1		10	1	4		6	16	15		45	39	29		106	130	120		100	112	103
KPH12A2G061900.1		88	42	88		134	138	71		213	112	203		337	385	314		1311	1232	1257
KPH12A2G116600.1		1	6	13		5	9	6		14	16	1		28	48	13		142	87	123
KPH12A4G067300.1		7635	8969	8155		17416	17278	17688		23700	24366	23587		23789	24031	24541		142756	135239	129366
KPH12A2G017900.1		126	71	128		362	288	342		508	455	569		1557	1693	1212		1850	1455	1886
KPH12A7G031900.1		4944	8869	5697		25392	27802	31519		43280	60500	43523		62915	68459	69533		116528	109471	95721
KPH12A2G096700.1		1858	979	1627		4857	4172	3997		8891	5162	8187		15481	15605	12558		22420	22307	23527
KPH12A7G018800.1		3874	4090	3771		20045	16867	16071		26091	24152	32793		64276	59788	58155		50354	68817	51640
KPH12A4G035000.1		17243	12235	16944		86603	83540	101635		113715	84352	106729		123921	124164	128816		218557	218232	215911
KPH12A2G046200.1		11554	11010	12918		68445	67405	65500		111841	92527	106937		262050	262814	264866		163532	170007	167918
KPH12A5G040600.1		3996	4133	4441		20644	21074	18728		32271	33219	32651		43018	45588	47767		59846	58924	58481
KPH12A1G006100.1		70	66	80		650	345	446		897	870	934		3763	3789	3852		1150	971	912
KPH12A2G034200.1		1840	1350	1979		4467	4301	4268		8593	9305	8902		24596	24964	24103		22859	23312	20304
KPH12A2G018900.1		32337	33797	31739		49574	52534	48988		54028	51170	53568		94470	92563	98491		405099	450278	415557
KPH12A4G000300.1		24	18	23		335	296	349		393	241	314		312	398	442		269	264	303
KPH12A1G145300.1		41	18	74		125	88	74		181	106	173		284	260	258		482	532	655
KPH12A3G066600.1		164	93	107		337	392	390		668	542	663		929	900	979		1488	1523	1581
KPH12A4G071400.1		1	8	9		43	46	16		25	32	42		75	80	92		16	58	164
KPH12A1G021400.1		953	713	1058		7833	7973	7766		10918	8469	9659		16055	15821	16441		11012	10949	10893
KPH12A4G054405.1		92299	61531	83136		135181	136637	116868		151915	113702	139703		376142	382310	377453		943551	969711	930801
KPH12A1G126700.1		23	3	10		68	23	44		121	64	137		147	144	96		137	127	165
KPH12A3G065100.1		1805	3786	2383		20881	22420	24106		27118	35312	25330		37991	38216	38969		35202	31598	29065
KPH12A3G069900.1		1	4	4		7	5	1		23	10	1		25	51	48		29	61	18
KPH12A3G089200.1		8055	6292	8138		13275	13576	10298		15224	10396	15155		30337	34525	28658		78072	78583	96712
KPH12A4G024300.1		77	80	66		1	20	34		106	93	82		174	301	189		801	840	882
KPH12A4G012800.1		49	31	19		42	77	30		45	48	55		102	71	43		408	302	402
KPH12A7G008000.1		283	149	218		1130	1081	1233		1659	1155	1583		2049	1696	1606		2352	2374	2391
KPH12A1G127100.1		237	294	265		283	273	347		421	377	433		865	665	894		2877	2956	2912
KPH12A4G002500.1		7855	5702	7084		37385	34341	26604		50189	36097	48429		107818	113079	107507		70927	70479	78241
KPH12A2G002000.1		3	4	4		13	5	7		11	5	15		44	15	11		44	40	35
KPH12A2G016200.1		160	142	78		418	249	258		416	282	324		687	855	851		1309	1478	1225
KPH12A3G023300.1		944	774	1008		5908	6129	7031		7960	9381	7929		15544	14143	15472		8859	9899	9679
KPH12A5G055600.1		3763	3139	4175		13486	13662	11143		13280	12707	14140		15328	13889	14693		37716	36328	41113
KPH12A2G004000.1		31	1	1		29	24	1		25	67	1		44	164	71		98	150	78
KPH12A3G048110.1		677	296	605		2140	2259	2577		2767	2115	2834		5118	5478	5070		5634	5087	5081
KPH12A1G045100.1		1	1	1		7	1	8		49	5	37		53	40	40		8	7	19
KPH12A1G007500.1		25434	21951	23675		147543	137112	113252		164137	149986	159765		273163	271645	278398		226710	253451	238535
KPH12A6G040000.1		75	40	106		136	192	166		182	83	200		467	688	588		664	872	660
KPH12A7G027300.1		62112	81947	65572		89628	93009	112398		170313	175971	157687		530551	516235	556144		741816	708536	685861
KPH12A3G044100.1		15136	12078	15107		67840	66799	62099		91616	74433	87342		190155	185911	182548		138084	140818	137745
KPH12A3G059800.1		211	116	197		354	384	358		754	476	781		964	1148	912		1727	1413	1969
KPH12A4G057600.1		8179	7209	8191		56846	58002	61626		70427	58354	68884		102467	95089	103783		74807	78673	74956
KPH12A7G032600.1		1	1	1		1	5	11		1	15	5		15	1	11		7	13	12
KPH12A1G077100.1		2570	1906	2053		2458	2261	2077		2868	1978	2714		10907	9590	10166		20459	20092	21789
KPH12A5G036800.1		29	33	62		161	143	121		145	139	172		359	447	324		408	393	384
KPH12A4G031200.1		1664	1224	1538		6022	5311	5424		7131	4646	7073		19722	18879	16857		13405	14086	14503
KPH12A4G051500.1		1	1	1		34	1	1		1	1	1		25	1	1		1	1	30
KPH12A1G103600.1		3338	2446	3743		5492	5194	6268		7076	6799	7324		22498	23093	22275		29675	29253	28322
KPH12A1G097200.1		687	384	554		1374	1199	1127		2385	2038	2748		8842	7849	7989		4764	4981	4948
KPH12A2G107905.1		6	12	3		5	9	6		14	24	20		43	112	30		76	54	56
KPH12A6G031800.1		67	98	93		185	180	222		342	404	314		1245	1243	1125		877	640	695
KPH12A6G000400.1		940	690	790		2580	2297	2211		3609	3021	3655		10904	9966	9301		5995	7339	7002
KPH12A2G025000.2		601	395	560		659	693	724		1388	1127	1217		2318	2265	2264		4597	4252	4110
KPH12A1G118800.1		27145	21567	26825		146490	147934	154412		187743	149643	180634		364742	353047	373066		199988	199977	211656
KPH12A2G112400.1		130	65	65		200	186	190		258	241	280		424	311	492		695	703	672
KPH12A1G092800.1		917	618	1068		2117	1769	2054		2331	1738	2809		5002	5685	4276		6365	6246	7810
KPH12A7G008200.1		4064	2715	3864		6535	6000	8466		10936	8496	10893		29412	31194	28357		28167	27046	28087
KPH12A3G053800.1		1	1	1		1	20	1		1	1	9		18	13	10		13	12	1
KPH12A3G009100.1		18551	29927	20312		90477	93640	96006		134394	178996	142441		265285	244240	268812		182130	176786	186928
KPH12A2G049000.1		2403	1480	2513		5421	5087	5730		7148	4196	6384		16131	16401	13316		14702	14008	18573
KPH12A1G115900.1		1253	888	1250		3883	3548	4116		4964	3448	4659		13453	12993	12828		7945	8301	8163
KPH12A4G067100.1		175358	149984	173592		338336	329878	299660		407916	363911	407773		679637	681661	690705		1217178	1209777	1177964
KPH12A3G030400.1		295	119	208		295	271	352		515	328	470		1306	1304	1196		1508	1408	1497
KPH12A1G039500.1		124	88	122		225	143	223		261	165	293		436	482	423		794	787	804
KPH12A2G085700.1		270	193	257		730	812	523		1261	704	1140		2863	3266	2698		1692	1670	1767
KPH12A1G112300.1		793	445	632		1025	1060	1058		1324	995	1532		2638	2530	2284		4334	4427	4466
KPH12A2G023000.1		2836	4337	2821		10990	11261	12909		16312	21033	16630		26914	27193	27206		24197	25367	22839
KPH12A2G073600.1		1522	1115	1244		2947	2818	2480		3650	3020	3605		3631	3756	3369		8929	9500	8676
KPH12A4G042500.1		1036	662	895		1241	1113	1348		1647	988	1670		3079	3450	2882		5730	5181	6977
KPH12A1G011100.1		9571	6657	8225		20161	18870	17948		23672	17076	23522		60861	54812	50116		50834	57500	60140
KPH12A1G023500.1		921	683	741		1014	950	1460		1930	1605	1873		3911	3992	4110		5330	5514	5198
KPH12A2G127400.1		532	554	399		973	1170	994		2036	1693	1671		2440	2564	2668		3185	3483	3573
KPH12A2G048900.1		818	703	883		2996	2684	2819		3857	2420	3566		6521	6523	5076		5652	4822	5701
KPH12A1G041400.1		862	1071	892		958	935	1020		933	827	944		2721	2734	1876		6976	5318	6959
KPH12A1G052800.1		710	541	949		2668	2395	2403		3880	3138	3538		6662	7260	6362		4728	4762	5018
KPH12A6G034600.1		14	1	1		13	32	37		1	30	29		20	87	63		29	53	23
KPH12A3G051700.1		1293	757	1298		2849	2633	3446		3991	2514	3797		8197	8613	7717		6860	7116	7802
KPH12A2G122000.1		389	308	231		329	279	176		451	496	397		423	349	483		1865	2256	1985
KPH12A1G019900.1		2701	1730	2116		4450	4549	3440		5695	5226	5972		12050	12721	12051		14030	14010	13736
KPH12A7G018600.1		1391	896	1167		2625	2609	2944		3170	2323	3155		3715	4144	3040		6826	6628	8434
KPH12A4G004400.1		4024	4861	3958		5474	5861	5654		8864	9681	8801		18085	17787	18572		28677	26928	27093
KPH12A7G036500.1		252	237	333		605	545	656		784	591	600		1573	1586	1602		1779	1567	1803
KPH12A4G053000.1		6423	4446	5799		12065	11758	10414		16274	11707	14843		19177	20733	18257		37186	32896	32930
KPH12A3G021400.1		7760	4248	6739		12374	10014	8307		16325	11045	15358		28744	29516	27862		35066	40159	39712
KPH12A1G074800.1		3119	2220	3020		2943	3153	5079		3921	3347	3776		10818	11297	10867		19240	15709	16365
KPH12A5G056800.1		128	67	135		171	108	149		171	50	91		14	74	23		534	860	613
KPH12A2G115200.1		431	224	226		883	691	1487		2437	1578	2196		1847	1845	1873		1948	1613	1798
KPH12A2G009400.1		16	1	1		11	17	6		27	24	70		110	47	85		58	22	28
KPH12A6G042600.1		55	1	21		35	29	20		61	27	52		26	1	29		117	144	188
KPH12A7G035900.1		493	369	690		1863	1637	1949		2931	2233	2678		5318	5615	4332		3305	3017	3018
KPH12A1G052400.1		6	7	13		67	18	19		1	25	25		67	125	72		37	34	89
KPH12A2G053505.1		1	1	1		1	1	1		1	16	1		15	1	1		1	1	18
KPH12A3G058800.1		2360	2025	1981		4579	4676	3845		7785	6763	7496		8976	8899	8916		13079	11908	13284
KPH12A6G013800.1		10754	13137	12156		61243	59932	63119		76797	80601	81257		128203	132785	134653		67408	73965	70543
KPH12A4G007000.1		112	194	151		558	544	525		55	172	159		57	28	20		769	1033	897
KPH12A5G005700.1		5062	3039	4501		14727	14368	12826		19729	14484	18149		30305	29521	29939		24200	24854	22621
KPH12A4G022400.1		3029	2083	3311		4571	4919	3983		5576	3868	5560		12211	11226	10852		14961	14603	18112
KPH12A3G068900.1		14	12	9		11	21	50		45	24	43		70	53	68		58	59	84
KPH12A5G053600.1		622	598	723		678	857	860		1013	917	1001		1915	1619	1689		4467	3028	3546
KPH12A1G096600.1		162424	155229	161137		454502	465599	483963		493599	470102	488942		776445	745100	801217		886564	922213	894688
KPH12A5G012500.1		536	306	434		1088	873	966		1913	1431	1836		1999	2446	2166		1941	2819	2314
KPH12A1G127200.1		945	1286	895		767	1013	1049		953	1199	1236		2599	2494	3320		6296	5699	5675
KPH12A1G091800.1		1273	603	1186		2791	2749	2802		4294	2413	3824		8827	8832	9168		5429	5808	5245
KPH12A3G009400.1		99	126	71		190	269	345		429	340	420		1253	897	1454		419	628	608
KPH12A4G045600.1		2610	3736	2921		13218	13746	17453		16856	17361	16194		25735	25922	26542		18516	16730	16333
KPH12A3G013400.1		158	116	131		579	561	379		930	930	1016		1246	1515	1197		747	714	727
KPH12A1G071500.1		31	35	35		1	16	33		34	30	29		29	132	16		218	221	105
KPH12A6G005700.1		527	321	551		1609	1367	1457		2559	1823	2136		2852	2992	3137		2291	2443	2673
KPH12A4G056200.1		36	14	7		23	19	32		30	61	42		120	154	102		127	141	31
KPH12A7G035600.1		2827	2530	2920		9659	9512	8499		12541	11642	12438		17714	18163	19143		13674	14845	15190
KPH12A7G021600.1		389	677	292		2312	2076	2029		2523	5130	3149		4459	4907	4735		2532	2650	2208
KPH12A4G042000.1		355	282	354		521	488	519		745	566	664		1324	1031	906		1627	1964	1610
KPH12A3G045600.1		140680	160179	143012		242133	253991	196607		289051	290284	270307		295888	292476	267679		874325	742709	736382
KPH12A2G073700.1		4240	3181	4478		21099	21258	16101		24261	19073	23384		40234	38305	36309		20363	19727	21824
KPH12A4G073300.1		7171	10766	7832		29876	32958	35658		36203	40427	36958		31691	27798	29825		48921	41639	47019
KPH12A3G052200.1		679	384	580		638	657	732		1403	956	1458		1705	1655	1645		2771	2984	2716
KPH12A3G057000.1		587	735	588		573	676	515		1226	1728	1294		3567	3283	3824		3353	3344	3348
KPH12A2G047400.1		7	4	1		7	17	40		49	16	47		43	8	23		16	22	25
KPH12A7G005200.1		321	222	340		15066	14788	23239		8656	8052	9331		10351	10848	10657		1550	1549	1317
KPH12A3G022900.1		22092	20326	23143		119411	119058	118546		104068	99581	104227		133811	127133	137627		111302	110163	107994
KPH12A2G124500.1		23	30	17		110	119	103		233	149	162		360	424	295		121	104	130
KPH12A3G040800.1		21286	25077	24367		66420	78325	76224		77252	101275	65305		140143	135969	135832		117772	119149	119012
KPH12A5G014000.1		947	1076	938		2457	2655	3198		3655	3963	3639		4601	4156	4794		4881	5416	4527
KPH12A1G027000.1		8079	7502	8947		13947	14456	15464		17222	13765	16778		36865	37229	35948		39296	42071	39843
KPH12A1G081000.1		15534	11811	14675		16866	16204	14994		17111	14774	17853		22197	22224	22206		62453	75608	67898
KPH12A1G005800.1		1116	865	1041		3611	3614	4000		3888	3638	3922		5886	5390	5668		4635	5066	5076
KPH12A6G012700.1		7666	5384	7047		16772	15581	13429		18869	15528	18632		26888	27950	27548		31341	33994	32153
KPH12A2G033100.1		102	155	121		241	284	262		239	204	253		473	438	583		652	669	555
KPH12A2G066800.1		53	54	60		212	194	175		214	202	211		254	225	238		183	310	326
KPH12A2G100300.1		156	141	194		103	111	110		147	194	145		217	191	221		832	637	917
KPH12A1G066300.1		558	374	546		26073	25274	23302		16237	10503	14108		18139	18032	17369		2186	2529	2389
KPH12A2G052305.1		22	1	13		1	17	24		18	16	47		16	94	102		46	86	37
KPH12A2G020600.1		93	84	81		115	157	112		253	184	312		549	605	716		458	380	406
KPH12A3G052300.1		1472	900	1357		2359	2042	2380		4037	2308	3680		5412	5772	4905		5704	5324	6684
KPH12A3G051900.1		402	302	435		638	675	658		767	583	862		2183	1884	1409		1634	1335	2464
KPH12A1G036400.1		3604	2737	3483		8236	7968	7600		8391	7116	7948		11156	11184	10488		15872	14725	16151
KPH12A1G010600.1		269	442	426		447	533	467		688	912	780		1067	954	1033		1750	2131	1580
KPH12A1G140900.1		542	450	579		607	559	1045		942	706	807		1082	1092	1022		2547	2298	2559
KPH12A1G081100.1		3953	3107	4240		10110	10668	12342		10509	8470	10130		15659	16176	14256		18618	16891	17451
KPH12A6G023900.1		845	522	728		1383	1185	1131		2177	1463	2167		2021	1960	2074		3177	3153	3440
KPH12A4G035400.1		13195	18191	13755		56176	59456	59968		79384	91487	79418		140980	132672	137728		70613	74678	70830
KPH12A1G114100.1		971	566	865		2657	2768	2716		2934	2017	2838		4345	4367	3465		3781	3153	4182
KPH12A7G017700.1		4451	3005	4763		3703	3449	3892		5577	4160	5266		13806	13491	13820		18020	17965	20005
KPH12A5G014400.1		224	207	230		667	641	556		642	655	725		954	771	1112		969	1047	1017
KPH12A6G037500.1		22301	16538	21772		43686	42327	35216		50371	43619	49368		81569	88476	85851		93808	91983	90018
KPH12A6G010100.1		300	189	232		536	362	548		494	354	533		924	854	856		999	1053	1220
KPH12A4G059800.1		300	192	230		456	450	510		530	412	420		741	769	619		1039	1006	1230
KPH12A4G063600.1		9205	10257	9858		4789	5051	5929		4565	4957	5034		8998	8470	8649		44242	47158	43204
KPH12A4G007200.1		16290	19639	16705		17417	17346	15438		31099	34096	29599		36025	37660	35774		85651	78449	77207
KPH12A6G016200.1		378	248	367		229	289	261		268	197	260		364	427	314		1373	1212	1882
KPH12A6G008700.1		2642	2627	2354		3064	2863	2991		4838	4552	4697		5709	5620	5448		11480	11909	11254
KPH12A3G074900.1		566	585	648		1364	1493	2372		1721	1819	1827		2436	2498	2633		2578	2940	2632
KPH12A4G057200.1		1584	1714	1433		2879	2808	3060		3707	3805	3972		7578	7820	7297		7209	7187	7056
KPH12A4G069000.1		4759	3515	4865		2585	2711	3307		3307	2986	3412		5543	6172	5624		19023	19912	19594
KPH12A5G027000.1		317	260	329		442	422	573		1012	599	867		1029	1133	826		1432	1203	1416
KPH12A2G123300.1		590	543	646		981	828	1011		1231	1029	1079		2336	2081	1681		2921	2514	2537
KPH12A5G043000.1		1266	1310	1448		3145	3327	4003		4563	4320	4592		8237	8276	8378		5975	6145	5842
KPH12A4G013900.1		3268	3353	3358		8446	8811	8577		11603	8998	11242		17886	18398	19318		14961	15825	13809
KPH12A1G070800.1		21828	26183	20005		57936	61190	62819		75606	90448	82181		144922	134003	144314		96325	108503	101308
KPH12A4G009700.1		5790	5788	5892		8648	8435	8623		13441	11806	12941		26912	27883	26453		26183	25007	26446
KPH12A1G145100.1		121	58	134		216	138	287		278	176	205		421	489	348		446	430	485
KPH12A1G038600.1		227	203	315		668	765	709		1030	1006	849		2124	2124	2413		1117	1102	1059
KPH12A6G035700.1		8314	5009	8632		24514	23674	20183		31344	23130	31143		40356	41427	39838		29225	35292	30904
KPH12A6G015700.1		3579	2481	3091		12094	11344	11496		14365	11161	13861		20637	21376	19272		13466	13281	13129
KPH12A5G035300.1		1185	819	1161		1735	1642	2049		3759	2306	3246		5807	5886	5170		4514	4461	4786
KPH12A6G014900.1		5123	5040	5252		19352	19024	16961		23862	23086	22274		25712	28592	26560		22766	22972	21779
KPH12A1G046300.1		7332	4557	6924		17254	16585	13050		20920	13898	19846		32928	33571	33206		26294	27671	27092
KPH12A2G014200.1		2749	1731	2388		4647	4116	3767		5275	3955	5405		10101	10147	9785		9279	9865	10498
KPH12A4G032100.1		14111	12216	15703		50327	53433	48140		56285	44385	51799		79516	78378	82522		60370	60131	62107
KPH12A2G009000.1		137	124	129		246	208	115		187	125	181		510	521	382		523	547	626
KPH12A4G014100.1		4509	3328	3769		10484	11271	7818		12806	10688	12898		20931	20243	19592		15620	16605	17821
KPH12A4G032500.1		790	508	770		896	815	962		1092	545	913		3274	3515	2657		3027	2577	3233
KPH12A1G049300.1		12626	10118	14136		23206	20667	15265		25441	18973	24313		42882	43878	39781		50191	52129	55586
KPH12A1G064500.1		1229	698	1175		1814	1744	2068		2518	1464	2412		3566	3824	2821		4367	3707	5075
KPH12A1G081600.1		368	262	362		470	452	692		841	720	944		1525	1520	1555		1319	1501	1406
KPH12A2G038200.1		1928	1543	2151		1583	1448	1178		1791	869	1852		2491	2892	1788		7959	7281	8761
KPH12A6G027700.1		2097	791	1686		2290	1562	1750		1314	767	1394		1894	1900	2258		6136	6111	6817
KPH12A2G001300.1		54	79	62		41	92	93		27	55	38		62	81	42		332	264	248
KPH12A4G060200.1		3190	3023	3242		5493	5720	5762		9304	9269	8983		9907	10064	9554		13661	13572	13165
KPH12A2G062800.1		25	1	43		97	20	41		105	37	54		109	81	59		134	124	22
KPH12A1G011900.1		3330	3848	2449		6407	6640	5252		11107	12868	13030		20776	21169	20706		12319	16318	12709
KPH12A1G132200.1		394	267	430		421	409	415		710	482	547		827	1030	896		1783	1544	1236
KPH12A3G041600.1		7489	6396	7391		26931	26617	17171		30325	23042	29764		36612	36949	39457		28290	30363	31109
KPH12A4G017600.1		696	477	687		1217	1133	1420		1804	953	1645		3353	3572	2887		2392	2183	3186
KPH12A5G001400.1		25	23	23		67	8	32		75	94	57		150	139	202		117	88	94
KPH12A2G022500.1		9327	9519	10071		33045	31935	32340		35712	39319	34062		61263	56137	55391		42267	36349	42802
KPH12A6G036200.1		269	192	241		639	639	652		739	797	901		1315	1192	1202		1002	969	929
KPH12A3G071700.1		27284	24247	29237		59284	56817	47107		69058	66228	66515		94703	100779	95014		117694	107747	109534
KPH12A5G043300.1		2376	1697	2355		1111	1199	1129		1419	1020	1362		5263	5033	5096		8681	9205	8561
KPH12A2G039700.1		7197	5370	7533		22845	21167	22425		27130	21079	27971		34964	34855	35567		27285	27447	27998
KPH12A3G015700.1		1104	754	1248		2241	2113	1618		2344	1268	2187		4482	5270	4474		4291	3819	4619
KPH12A4G060100.1		864	457	795		357	414	358		558	330	568		1303	1153	1092		3058	2642	2910
KPH12A5G054500.1		1252	708	1085		2469	2262	3027		2645	1581	2431		4565	4868	4283		4269	3551	4585
KPH12A5G049400.1		1973	1508	1872		5566	6192	6695		7031	5647	7188		9335	9006	8991		6734	7839	7405
KPH12A4G048700.1		37	1	18		31	17	12		27	8	38		15	57	58		45	94	82
KPH12A4G054100.1		3325	2292	3662		28305	28758	33005		24921	15349	19743		31809	35725	31195		12649	11931	13164
KPH12A6G026700.1		7441	6566	6205		11838	10485	10356		13324	13327	13685		30853	29343	27901		25785	30939	26393
KPH12A4G049700.1		658	467	622		3650	3560	4350		5085	4871	4782		7899	8162	8197		2203	2557	2349
KPH12A2G054600.1		1338	969	1407		3544	3074	2224		5207	4091	5249		7119	6742	6330		5085	4823	5191
KPH12A1G057700.1		2544	1770	2766		6727	6803	6863		8959	6077	8565		12673	13133	11673		10047	8813	9712
KPH12A3G021200.1		2559	2200	2787		2721	2579	2803		3477	2962	3612		7516	7438	7191		10460	10202	10000
KPH12A7G009700.1		951	591	838		1394	1437	1802		1852	1082	1729		3910	4112	3268		3210	2790	3588
KPH12A5G010800.1		9576	6658	7915		13382	12357	13997		12619	10496	12840		23293	22324	22692		31675	33285	32418
KPH12A2G089000.1		1000	574	840		1878	1808	2130		2663	1527	2443		4579	4854	4319		3292	3091	3288
KPH12A4G008700.1		15428	25120	17417		59228	61552	58586		62586	85435	64031		81871	83780	84339		82076	81903	76092
KPH12A6G015600.1		665	398	535		1614	1513	1462		2337	1727	2277		3388	3242	3293		1961	2190	2230
KPH12A2G003800.1		83	47	54		30	57	56		69	45	170		67	111	56		165	295	274
KPH12A4G028100.1		223	92	179		291	214	238		314	222	368		865	990	706		691	467	784
KPH12A3G058600.1		2	2	5		4	1	1		1	6	9		22	23	17		5	13	19
KPH12A2G003200.1		477	305	497		664	632	787		1080	1043	1084		3121	3144	3089		1687	1711	1663
KPH12A2G089700.1		284	321	325		611	235	612		830	436	759		1101	1394	1426		1312	1310	1109
KPH12A4G041500.1		120	105	137		261	322	281		522	315	432		763	709	675		519	522	398
KPH12A5G005300.1		7846	12356	9171		20182	20776	15450		32736	36091	31342		24719	26581	24803		41299	41256	36756
KPH12A1G126600.1		354	330	381		1624	1463	1572		1622	1028	1183		1806	2007	1860		1305	1307	1632
KPH12A5G061600.1		3147	1900	2779		6086	6204	5076		7101	5628	7243		8335	8302	7185		10417	9716	10488
KPH12A1G086300.1		866	606	944		3579	3387	3534		4363	2938	4072		6121	6021	5307		3045	2913	3478
KPH12A2G034300.1		340043	329803	365864		1296429	1298029	1199986		1233525	1200053	1216930		1757123	1692326	1793577		1342398	1369021	1376536
KPH12A7G026500.1		12234	17025	12587		26985	29134	25776		28564	32998	31055		53247	55190	50355		62631	52322	52608
KPH12A4G066300.1		550	521	731		1316	1113	993		2363	2005	2047		3278	2513	3645		2461	2273	2327
KPH12A1G071600.1		8	1	1		5	1	1		1	4	1		1	1	1		24	1	14
KPH12A1G062700.1		25748	32044	28794		115533	114675	97771		102336	102607	101952		138963	136613	136652		121676	104127	113107
[truncated: 3,620 more rows]

## Sheet: Table S4  
Table S4: Normalized counts of the 9176 DEG of Saccharomycopsis fibuligera KJJ81 strain determined using EdgeR, FDR < 0.05
[truncated: 9,178 more rows]

[truncated: 8 more sheets: Table S5  , Table S6  , Table S7 , Table S8, Table S9, Table S10, Table S11, Table S12]
